# Supplementary material for: Integration of phytochemical profiling and computational approaches to evaluate the neuroprotective potential of Nardostachys jatamansi in Alzheimer's disease
Source: Biotechnol Rep (Amst). 2025 Feb 8;45:e00881. doi: 10.1016/j.btre.2025.e00881 (PMC11872466; doi:10.1016/j.btre.2025.e00881)
Supplement: Supplementary file 3 [file mmc3.xlsx]

## Sheet: summary
Differential gene expression analysis Datasets obtained from Alzdata database (Reterieved on 10/07/2024) Alzdata.org
brain region	Study	Age	Gender	apoE	MMSE	Braak stage	CERAD Score	PMI	RIN	PH	batch	diagnostic criteria	Tissue Bank	Pubmed ID	data links
EC	GSE26927	yes	yes	no	no	no	no	yes	yes	no	no	provided by various tissue banks within the BrainNet Europe network	banks within the BrainNet Europe network(Barcelona, Budapest, Goettingen/Mannheim, London Imperial College, Munich and Würzburg)	22864814, 25119539	https://www.ncbi.nlm.nih.gov/geo/query/acc.cgi?acc=GSE26927
EC	GSE48350	yes	yes	yes	yes	yes	no	yes	yes	no	no	Controls had no memory complaints or history of memory complaints, with normal cognitive function documented by scoring within 1.5 standard deviations of the age and education adjusted norms. Mini-mental status examination (MMSE) scores for controls ranged from 25-30 (average = 28.35  1.57), and global clinical dementia rating (CDR) = 0 for all cases. ,AD cases were characterized by a progressiv…	ADRC brain banks (National Institute on Aging Alzheimer’s Disease ADC brain banks located at the University of California at Irvine, Sun Health Research Institute, University of Rochester, Johns Hopkins University, University of Maryland, University of Pennsylvania, and the University of Southern California)	18832152, 23273601, 22824372, 20838618, 23999428, 23206327	https://www.ncbi.nlm.nih.gov/geo/query/acc.cgi?acc=GSE48350
EC	GSE26972	yes	yes	yes	no	yes	no	yes	no	yes	no	provided by the The Netherlands Brain Bank (NBB)	The Netherlands Brain Bank (NBB), Netherlands Institute for Neuroscience, Amsterdam	22628224	https://www.ncbi.nlm.nih.gov/geo/query/acc.cgi?acc=GSE26972
EC	GSE5281	yes	yes	no	no	no	no	no	no	no	no	Subjects in the control group: CERAD neuritic plaque density was infrequent and Braak stages ranged from I to II. Subjects in the AD group had a Braak stage of V or VI with a CERAD score of moderate or frequent.	Alzheimer's Disease Centers of Washington University, Duke University, and Sun Health Research Institute	17077275, 18332434	https://www.ncbi.nlm.nih.gov/geo/query/acc.cgi?acc=GSE5281
HP	GSE28146	yes	yes	no	no	no	no	no	no	no	no	Except for borderline AD subjects (see below), all AD patients met Alzheimer's Disease and Related Disorders Association criteria for the clinical diagnosis of AD and Consortium to Establish a Registry for Alzheimer's Disease and National Institute of Aging-Reagan Institute neuropathology criteria for the diagnosis of AD.	Brain Bank of the Alzheimer's Disease Research Center at the University of Kentucky	21756998	https://www.ncbi.nlm.nih.gov/geo/query/acc.cgi?acc=GSE28146
HP	GSE48350	yes	yes	no	yes	yes	no	yes	no	no	no	Controls had no memory complaints or history of memory complaints, with normal cognitive function documented by scoring within 1.5 standard deviations of the age and education adjusted norms. Mini-mental status examination (MMSE) scores for controls ranged from 25-30 (average = 28.35  1.57), and global clinical dementia rating (CDR) = 0 for all cases. ,AD cases were characterized by a progressiv…	ADRC brain banks (National Institute on Aging Alzheimer’s Disease ADC brain banks located at the University of California at Irvine, Sun Health Research Institute, University of Rochester, Johns Hopkins University, University of Maryland, University of Pennsylvania, and the University of Southern California)	18832152, 23273601, 22824372, 20838618, 23999428, 23206327	https://www.ncbi.nlm.nih.gov/geo/query/acc.cgi?acc=GSE48350
HP	GSE5281	yes	yes	no	no	no	no	no	no	no	no	Subjects in the control group: CERAD neuritic plaque density was infrequent and Braak stages ranged from I to II. Subjects in the AD group had a Braak stage of V or VI with a CERAD score of moderate or frequent.	Alzheimer's Disease Centers of Washington University, Duke University, and Sun Health Research Institute	17077275, 18332434	https://www.ncbi.nlm.nih.gov/geo/query/acc.cgi?acc=GSE5281
HP	GSE29378	yes	yes	yes	no	yes	no	yes	yes	no	yes (no effect)	Control subjects received annual neurological and neuropsychological evaluation, with clinical dementia rating assigned by an experienced clinician. Controls had normal cognitive and functional examinations. AD subjects were diagnosed by a clinical team consensus conference, met National Institute for Neurological and Communicative Disorders and Stroke-Alzheimer’s Disease and Related Disorder Ass…	Alzheimer's Disease Center, Oregon Health and Sciences University, and Human Brain and Spinal Fluid Resource Center	23705665	https://www.ncbi.nlm.nih.gov/geo/query/acc.cgi?acc=GSE29378
HP	GSE36980	yes	yes	no	no	yes	yes	yes	yes	no	no	Participants diagnosed with AD met the National Institute of Neurological and Communicative Disorders and Stroke and the Alzheimer's Disease and Related Disorders Association criteria.	Hisayama study	23595620	https://www.ncbi.nlm.nih.gov/geo/query/acc.cgi?acc=GSE36980
TC	GSE37263	yes	yes	no	no	yes	no	yes	no	no	yes (matched in original study)	Subjects underwent annual clinical and neuropsychological assessments, including the Cambridge Cognitive Examination (CAMCOG). AD subjects were selected based on a clinical history of dementia and CERAD confirmation of AD diagnosis and no evidence of vascular pathology. Tissues from eight elderly controls, followed longitudinally in life and with CAMCOG scores >80 at the last assessment before de…	Oxford Project to Investigate Memory and Ageing (OPTIMA)	19937809	https://www.ncbi.nlm.nih.gov/geo/query/acc.cgi?acc=GSE37263
TC	GSE29652	no	yes	no	no	yes	no	no	no	no	no	Cases were selected based only on Braak criteria (not cognitive status or neuropathological diagnosis).	Medical Research Council Cognitive Function and Ageing Study (MRC-CFAS cohort), Cambridge cohort	21705112	https://www.ncbi.nlm.nih.gov/geo/query/acc.cgi?acc=GSE29652
TC	GSE36980	yes	yes	no	no	yes	yes	yes	yes	no	no	Participants diagnosed with AD met the National Institute of Neurological and Communicative Disorders and Stroke and the Alzheimer's Disease and Related Disorders Association criteria.	Hisayama study	23595620	https://www.ncbi.nlm.nih.gov/geo/query/acc.cgi?acc=GSE36980
TC	GSE5281	yes	yes	no	no	no	no	no	no	no	no	Subjects in the control group: CERAD neuritic plaque density was infrequent and Braak stages ranged from I to II. Subjects in the AD group had a Braak stage of V or VI with a CERAD score of moderate or frequent.	Alzheimer's Disease Centers of Washington University, Duke University, and Sun Health Research Institute	17077275, 18332434	https://www.ncbi.nlm.nih.gov/geo/query/acc.cgi?acc=GSE5281
TC	GSE15222	yes	yes	yes	no	no	no	yes	no	no	yes (not provided)	Neuropathological diagnosis was defined by board-certified neuropathologists as per standard NACC protocols. Samples that had a clinical history of stroke, cerebrovascular disease, Lewy bodies, or comorbidity with any other known neurological disease were excluded. LOAD or control neuropathology was confirmed by plaque and tangle assessment.	20 National Alzheimer's Coordinating Center (NACC) brain banks and from the Miami Brain Bank	19361613	http://labs.med.miami.edu/myers/LFuN/data%20ajhg_files/364s_8650_transcripts_analysis.txt
FC	GSE48350	yes	yes	yes	yes	yes	no	yes	yes	no	yes (randomized in original study, and no effects)	Controls had no memory complaints or history of memory complaints, with normal cognitive function documented by scoring within 1.5 standard deviations of the age and education adjusted norms. Mini-mental status examination (MMSE) scores for controls ranged from 25-30 (average = 28.35  1.57), and global clinical dementia rating (CDR) = 0 for all cases. ,AD cases were characterized by a progressiv…	ADRC brain banks (National Institute on Aging Alzheimer’s Disease ADC brain banks located at the University of California at Irvine, Sun Health Research Institute, University of Rochester, Johns Hopkins University, University of Maryland, University of Pennsylvania, and the University of Southern California)	18832152, 23273601, 22824372, 20838618, 23999428, 23206327	https://www.ncbi.nlm.nih.gov/geo/query/acc.cgi?acc=GSE48350
FC	GSE66333	no	yes	no	no	no	no	no	no	no	no	neuropathological lesions assessed as part of the core CFAS neuropathology study using a modified protocol from the Consortium to Establish a Registry of Alzheimer’s Disease (CERAD). Individuals in the study were regularly interviewed and underwent extensive cognitive assessment. Dementia status at death was determined on the basis of all information available for each participant.	Medical Research Council Cognitive Function and Ageing Study (MRC-CFAS) cohort	26095650	https://www.ncbi.nlm.nih.gov/geo/query/acc.cgi?acc=GSE66333
FC	GSE53890	yes	yes	no	no	no	no	no	no	no	no	Autopsy cases in the Religious Orders and MAP studies underwent a uniform structured neuropathologic evaluation of AD, including assignment of Braak (measure of number and distribution of neurofibrillary tangles), CERAD (Aβ plaque pathology), and NIA-Reagan (composite measure of neurofibrillary tangles and amyloid plaques) scores.	Rush University Medical Center, the University of Maryland, Duke University, the Brigham and Women’s Hospital, and the Massachusetts General Hospital.	24670762	https://www.ncbi.nlm.nih.gov/geo/query/acc.cgi?acc=GSE53890
FC	GSE5281	yes	yes	no	no	no	no	no	no	no	no	Subjects in the control group: CERAD neuritic plaque density was infrequent and Braak stages ranged from I to II. Subjects in the AD group had a Braak stage of V or VI with a CERAD score of moderate or frequent.	Alzheimer's Disease Centers of Washington University, Duke University, and Sun Health Research Institute	17077275, 18332434	https://www.ncbi.nlm.nih.gov/geo/query/acc.cgi?acc=GSE5281
FC	GSE36980	yes	yes	no	no	yes	yes	yes	yes	no	no	Participants diagnosed with AD met the National Institute of Neurological and Communicative Disorders and Stroke and the Alzheimer's Disease and Related Disorders Association criteria.	Hisayama study	23595620	https://www.ncbi.nlm.nih.gov/geo/query/acc.cgi?acc=GSE36980
FC	GSE12685	no	yes	no	yes	no	no	no	no	no	no	Two global indicators of cognitive status were used for clinical assessment of patients, the Clinical Dementia Rating (CDR) and the Mini Mental Status Examination (MMSE). For neuropathologic diagnoses, modified CERAD were used as well as the NIA/Reagan protocols. Braak scores assessing disease progression and last date of neuropsychological testing were taken into account for borderline cases. Pa…	USC Alzheimer’s Disease Research Center (ADRC) Neuropathology Core (NIA AG05142)	19361613	https://www.ncbi.nlm.nih.gov/geo/query/acc.cgi?acc=GSE12685
FC	GSE15222	yes	yes	yes	no	no	no	yes	no	no	yes (not provided)	Neuropathological diagnosis was defined by board-certified neuropathologists as per standard NACC protocols. Samples that had a clinical history of stroke, cerebrovascular disease, Lewy bodies, or comorbidity with any other known neurological disease were excluded. LOAD or control neuropathology was confirmed by plaque and tangle assessment.	20 National Alzheimer's Coordinating Center (NACC) brain banks and from the Miami Brain Bank	19361613	http://labs.med.miami.edu/myers/LFuN/data%20ajhg_files/364s_8650_transcripts_analysis.txt
FC	GSE33000	yes	yes	no	no	no	no	no	no	no	yes(not provided)	All brains were extensively phenotyped for neurohistopathology traits related to AD (Braak stage, specific regional atrophy on a gross and microscopic scale, and ventricular enlargement) or HD (Vonsattel scale severity). The signs of neuropathology were used to confirm diagnoses of AD and HD, as well as the lack of neuropathology in the control group.	Harvard Brain Tissue Resource Center	25080494	https://www.ncbi.nlm.nih.gov/geo/query/acc.cgi?acc=GSE33000
#EC: entohinal cortex
#HP: hippocampus
#TC: temporal cortex
#FC: frontal cortex
no: no available data at individual level

## Sheet: EC
Differential gene expression analysis Datasets obtained from Alzdata database (Reterieved on 10/07/2024) Alzdata.org
Study	Sample_ID	Disease	Age at Death (years)	Gender	apoE	MMSE	Braak stage	PMI (hours)	RIN	PH
GSE26927	GSM663008	Control	70	male	NA	NA	NA	13	6.5	NA
GSE26927	GSM663009	Control	73	female	NA	NA	NA	5.5	8.3	NA
GSE26927	GSM663010	Control	73	female	NA	NA	NA	7	7.6	NA
GSE26927	GSM663011	Control	59	male	NA	NA	NA	7.85	6.5	NA
GSE26927	GSM663015	AD	82	female	NA	NA	NA	10	7.1	NA
GSE26927	GSM663016	AD	86	female	NA	NA	NA	10	6.7	NA
GSE26927	GSM663017	AD	82	female	NA	NA	NA	5	6.5	NA
GSE26927	GSM663018	AD	93	male	NA	NA	NA	7.35	7.8	NA
GSE26927	GSM663019	AD	82	female	NA	NA	NA	1.75	7.2	NA
GSE26927	GSM663020	AD	72	male	NA	NA	NA	2.75	8	NA
GSE26927	GSM663021	AD	85	male	NA	NA	NA	2.25	8.7	NA
GSE26927	GSM663022	AD	80	male	NA	NA	NA	12.4	7.5	NA
GSE26927	GSM663023	AD	79	male	NA	NA	NA	3.25	7.7	NA
GSE26927	GSM663024	AD	76	male	NA	NA	NA	8	7.2	NA
GSE26927	GSM663025	AD	77	female	NA	NA	NA	3.8	6.8	NA
GSE48350	GSM300192	Control	99	female	3-3	28	NA	9	8.2	NA
GSE48350	GSM300285	Control	69	male	3-4	na	I	2	8.8	NA
GSE48350	GSM300177	Control	95	male	2-3	25	I-II	4	8.7	NA
GSE48350	GSM300181	Control	80	male	3-3	28	II	2	8.7	NA
GSE48350	GSM300189	Control	74	female	3-4	30	II	3	7.4	NA
GSE48350	GSM300196	Control	74	female	2-3	na	0	3.5	8.1	NA
GSE48350	GSM300204	Control	83	male	3-3	28	II	2	9.1	NA
GSE48350	GSM300214	Control	97	male	2-3	27	II	3	8.5	NA
GSE48350	GSM300222	Control	74	female	2-2	30	II	3	8.9	NA
GSE48350	GSM300234	Control	85	male	3-3	30	II	3	9	NA
GSE48350	GSM300238	Control	70	female	4-4	na	I	2	8.8	NA
GSE48350	GSM300242	Control	64	female	NA	NA	NA	NA	NA	NA
GSE48350	GSM300248	Control	85	female	3-3	29	III	6	7.7	NA
GSE48350	GSM300261	Control	52	male	3-3	NA	NA	6	9.2	NA
GSE48350	GSM300267	Control	86	male	3-3	na	I-II	6	8.8	NA
GSE48350	GSM300324	Control	69	male	NA	NA	NA	NA	NA	NA
GSE48350	GSM300328	Control	91	female	2-3	na	II	2	9	NA
GSE48350	GSM300332	Control	75	male	NA	NA	NA	NA	NA	NA
GSE48350	GSM300338	Control	82	female	3-3	30	II	2	9.3	NA
GSE48350	GSM1176209	AD	94	male	3-3	15	VI	4	8	NA
GSE48350	GSM1176201	AD	90	female	3-4	20	VI	3.5	9.4	NA
GSE48350	GSM1176198	AD	82	female	3-4	0	VI	4.5	7.3	NA
GSE48350	GSM1176203	AD	91	female	4-4	11	V-VI	5.5	8.5	NA
GSE48350	GSM1176197	AD	86	female	NA	NA	NA	NA	NA	NA
GSE48350	GSM1176208	AD	87	male	3-4	12	VI	4.5	8.8	NA
GSE48350	GSM1176199	AD	85	female	3-4	26	IV	4.5	8.2	NA
GSE48350	GSM1176200	AD	90	female	3-4	17	IV	2	8.3	NA
GSE48350	GSM1176196	AD	76	female	3-3	3	VI	5	8.3	NA
GSE48350	GSM1176205	AD	85	male	3-3	22	III	2.5	9	NA
GSE48350	GSM1176204	AD	76	male	4-4	na	III	1	8.9	NA
GSE48350	GSM1176206	AD	85	male	3-4	na	II	2	8.6	NA
GSE48350	GSM1176202	AD	90	female	4-4	na	III	3	8.4	NA
GSE48350	GSM1176210	AD	94	male	3-3	na	IV	3	8.1	NA
GSE48350	GSM1176207	AD	86	male	3-3	19	IV	2	9.3	NA
GSE26972	GSM664052	Control	72	female	3-4	NA	I	6.75	NA	6.52
GSE26972	GSM664053	Control	59	female	3-3	NA	I	6.33	NA	6.67
GSE26972	GSM664054	Control	88	female	3-3	NA	II	5.67	NA	0
GSE26972	GSM664055	AD	86	female	4-4	NA	V	4.17	NA	6.37
GSE26972	GSM664056	AD	57	female	3-4	NA	VI	6.25	NA	6.84
GSE26972	GSM664057	AD	87	female	4-4	NA	VI	4.08	NA	6.49
GSE5281	GSM119615	Control	63	male	NA	NA	I-II	2.5 (overall)	NA	NA
GSE5281	GSM119616	Control	85	male	NA	NA	I-II	2.5 (overall)	NA	NA
GSE5281	GSM119617	Control	80	male	NA	NA	I-II	2.5 (overall)	NA	NA
GSE5281	GSM119618	Control	80	male	NA	NA	I-II	2.5 (overall)	NA	NA
GSE5281	GSM119619	Control	102	female	NA	NA	I-II	2.5 (overall)	NA	NA
GSE5281	GSM119620	Control	79	male	NA	NA	I-II	2.5 (overall)	NA	NA
GSE5281	GSM119621	Control	76	male	NA	NA	I-II	2.5 (overall)	NA	NA
GSE5281	GSM119622	Control	83	male	NA	NA	I-II	2.5 (overall)	NA	NA
GSE5281	GSM119623	Control	79	male	NA	NA	I-II	2.5 (overall)	NA	NA
GSE5281	GSM119624	Control	88	female	NA	NA	I-II	2.5 (overall)	NA	NA
GSE5281	GSM119625	Control	82	female	NA	NA	I-II	2.5 (overall)	NA	NA
GSE5281	GSM119626	Control	69	male	NA	NA	I-II	2.5 (overall)	NA	NA
GSE5281	GSM119627	Control	78	male	NA	NA	I-II	2.5 (overall)	NA	NA
GSE5281	GSM238763	AD	85	female	NA	NA	V-VI	2.5 (overall)	NA	NA
GSE5281	GSM238790	AD	79	male	NA	NA	V-VI	2.5 (overall)	NA	NA
GSE5281	GSM238791	AD	88	male	NA	NA	V-VI	2.5 (overall)	NA	NA
GSE5281	GSM238792	AD	73	female	NA	NA	V-VI	2.5 (overall)	NA	NA
GSE5281	GSM238793	AD	81	male	NA	NA	V-VI	2.5 (overall)	NA	NA
GSE5281	GSM238794	AD	72	male	NA	NA	V-VI	2.5 (overall)	NA	NA
GSE5281	GSM238795	AD	75	male	NA	NA	V-VI	2.5 (overall)	NA	NA
GSE5281	GSM238796	AD	78	male	NA	NA	V-VI	2.5 (overall)	NA	NA
GSE5281	GSM238797	AD	75	male	NA	NA	V-VI	2.5 (overall)	NA	NA
GSE5281	GSM238798	AD	87	male	NA	NA	V-VI	2.5 (overall)	NA	NA
#NA: not available

## Sheet: HP
Supplementary material S2 Differential gene expression analysis Datasets obtained from Alzdata database (Reterieved on 10/07/2024) Alzdata.org
Study	Sample_ID	Disease	Age at Death (years)	Gender	apoE	MMSE	Braak stage	CERAD Score	PMI(hours)	RIN	PH
GSE28146	GSM697308	Control	85	male	NA	27.6 ± 0.6 (overall)	2.3 ± 0.4 (overall)	NA	3.7 ± 0.6 (overall)	NA	NA
GSE28146	GSM697309	Control	80	male	NA	27.6 ± 0.6 (overall)	2.3 ± 0.4 (overall)	NA	3.7 ± 0.6 (overall)	NA	NA
GSE28146	GSM697310	Control	92	female	NA	27.6 ± 0.6 (overall)	2.3 ± 0.4 (overall)	NA	3.7 ± 0.6 (overall)	NA	NA
GSE28146	GSM697311	Control	80	male	NA	27.6 ± 0.6 (overall)	2.3 ± 0.4 (overall)	NA	3.7 ± 0.6 (overall)	NA	NA
GSE28146	GSM697312	Control	75	male	NA	27.6 ± 0.6 (overall)	2.3 ± 0.4 (overall)	NA	3.7 ± 0.6 (overall)	NA	NA
GSE28146	GSM697313	Control	97	female	NA	27.6 ± 0.6 (overall)	2.3 ± 0.4 (overall)	NA	3.7 ± 0.6 (overall)	NA	NA
GSE28146	GSM697314	Control	95	male	NA	27.6 ± 0.6 (overall)	2.3 ± 0.4 (overall)	NA	3.7 ± 0.6 (overall)	NA	NA
GSE28146	GSM697315	Control	87	male	NA	27.6 ± 0.6 (overall)	2.3 ± 0.4 (overall)	NA	3.7 ± 0.6 (overall)	NA	NA
GSE28146	GSM697316	AD	101	female	NA	24.3 ± 1.1 (overall)	5.0 ± 0.5 (overall)	NA	3.7 ± 0.6 (overall)	NA	NA
GSE28146	GSM697317	AD	95	female	NA	24.3 ± 1.1 (overall)	5.0 ± 0.5 (overall)	NA	3.7 ± 0.6 (overall)	NA	NA
GSE28146	GSM697318	AD	83	female	NA	24.3 ± 1.1 (overall)	5.0 ± 0.5 (overall)	NA	3.7 ± 0.6 (overall)	NA	NA
GSE28146	GSM697319	AD	88	male	NA	24.3 ± 1.1 (overall)	5.0 ± 0.5 (overall)	NA	3.7 ± 0.6 (overall)	NA	NA
GSE28146	GSM697320	AD	91	female	NA	24.3 ± 1.1 (overall)	5.0 ± 0.5 (overall)	NA	3.7 ± 0.6 (overall)	NA	NA
GSE28146	GSM697321	AD	88	male	NA	24.3 ± 1.1 (overall)	5.0 ± 0.5 (overall)	NA	3.7 ± 0.6 (overall)	NA	NA
GSE28146	GSM697322	AD	97	female	NA	24.3 ± 1.1 (overall)	5.0 ± 0.5 (overall)	NA	3.7 ± 0.6 (overall)	NA	NA
GSE28146	GSM697323	AD	85	female	NA	16.5 ± 0.6 (overall)	5.5 ± 0.2 (overall)	NA	3.7 ± 0.6 (overall)	NA	NA
GSE28146	GSM697324	AD	89	female	NA	16.5 ± 0.6 (overall)	5.5 ± 0.2 (overall)	NA	3.7 ± 0.6 (overall)	NA	NA
GSE28146	GSM697325	AD	83	female	NA	16.5 ± 0.6 (overall)	5.5 ± 0.2 (overall)	NA	3.7 ± 0.6 (overall)	NA	NA
GSE28146	GSM697326	AD	82	female	NA	16.5 ± 0.6 (overall)	5.5 ± 0.2 (overall)	NA	3.7 ± 0.6 (overall)	NA	NA
GSE28146	GSM697327	AD	79	female	NA	16.5 ± 0.6 (overall)	5.5 ± 0.2 (overall)	NA	3.7 ± 0.6 (overall)	NA	NA
GSE28146	GSM697328	AD	81	male	NA	16.5 ± 0.6 (overall)	5.5 ± 0.2 (overall)	NA	3.7 ± 0.6 (overall)	NA	NA
GSE28146	GSM697329	AD	86	female	NA	16.5 ± 0.6 (overall)	5.5 ± 0.2 (overall)	NA	3.7 ± 0.6 (overall)	NA	NA
GSE28146	GSM697330	AD	82	male	NA	16.5 ± 0.6 (overall)	5.5 ± 0.2 (overall)	NA	3.7 ± 0.6 (overall)	NA	NA
GSE28146	GSM697331	AD	85	male	NA	6.0 ± 1.4 (overall)	5.8 ± 0.2 (overall)	NA	3.7 ± 0.6 (overall)	NA	NA
GSE28146	GSM697332	AD	65	female	NA	6.0 ± 1.4 (overall)	5.8 ± 0.2 (overall)	NA	3.7 ± 0.6 (overall)	NA	NA
GSE28146	GSM697333	AD	93	male	NA	6.0 ± 1.4 (overall)	5.8 ± 0.2 (overall)	NA	3.7 ± 0.6 (overall)	NA	NA
GSE28146	GSM697334	AD	79	female	NA	6.0 ± 1.4 (overall)	5.8 ± 0.2 (overall)	NA	3.7 ± 0.6 (overall)	NA	NA
GSE28146	GSM697335	AD	94	female	NA	6.0 ± 1.4 (overall)	5.8 ± 0.2 (overall)	NA	3.7 ± 0.6 (overall)	NA	NA
GSE28146	GSM697336	AD	79	female	NA	6.0 ± 1.4 (overall)	5.8 ± 0.2 (overall)	NA	3.7 ± 0.6 (overall)	NA	NA
GSE28146	GSM697337	AD	93	female	NA	6.0 ± 1.4 (overall)	5.8 ± 0.2 (overall)	NA	3.7 ± 0.6 (overall)	NA	NA
GSE48350	GSM300193	Control	99	female	3-3	28	NA	NA	9	8.2	NA
GSE48350	GSM300286	Control	69	male	3-4	NA	I	NA	2	8.8	NA
GSE48350	GSM300178	Control	95	male	2-3	25	I-II	NA	4	8.7	NA
GSE48350	GSM300182	Control	80	male	3-3	28	II	NA	2	8.7	NA
GSE48350	GSM300190	Control	74	female	3-4	30	II	NA	3	7.4	NA
GSE48350	GSM300197	Control	74	female	2-3	NA	0	NA	3.5	8.1	NA
GSE48350	GSM300205	Control	83	male	3-3	28	II	NA	2	9.1	NA
GSE48350	GSM300215	Control	97	male	2-3	27	II	NA	3	8.5	NA
GSE48350	GSM300223	Control	74	female	2-2	30	II	NA	3	8.9	NA
GSE48350	GSM300235	Control	85	male	3-3	30	II	NA	3	9	NA
GSE48350	GSM300239	Control	70	female	4-4	NA	I	NA	2	8.8	NA
GSE48350	GSM300243	Control	64	female	NA	NA	NA	NA	NA	NA	NA
GSE48350	GSM300255	Control	69	male	3-3	NA	II-III	NA	na	6.9	NA
GSE48350	GSM300262	Control	52	male	3-3	NA	NA	NA	6	9.2	NA
GSE48350	GSM300268	Control	86	male	3-3	NA	I-II	NA	6	8.8	NA
GSE48350	GSM300325	Control	69	male	NA	NA	NA	NA	NA	NA	NA
GSE48350	GSM300329	Control	91	female	2-3	NA	II	NA	2	9	NA
GSE48350	GSM300333	Control	75	male	NA	NA	NA	NA	NA	NA	NA
GSE48350	GSM300339	Control	82	female	3-3	30	II	NA	2	9.3	NA
GSE48350	GSM1176228	AD	94	male	3-3	15	VI	NA	4	8	NA
GSE48350	GSM1176223	AD	79	male	3-4	6	VI	NA	5.5	7.1	NA
GSE48350	GSM1176220	AD	91	female	4-4	11	V-VI	NA	5.5	8.5	NA
GSE48350	GSM1176215	AD	86	female	NA	NA	NA	NA	NA	NA	NA
GSE48350	GSM1176214	AD	79	female	3-4	0	VI	NA	1.5	7.6	NA
GSE48350	GSM1176227	AD	87	male	3-4	12	VI	NA	4.5	8.8	NA
GSE48350	GSM1176211	AD	60	female	NA	NA	NA	NA	NA	NA	NA
GSE48350	GSM1176217	AD	90	female	3-4	12	VI	NA	5.5	7.4	NA
GSE48350	GSM1176216	AD	85	female	3-4	26	IV	NA	4.5	8.2	NA
GSE48350	GSM1176221	AD	76	male	4-4	0	VI	NA	4	7.8	NA
GSE48350	GSM1176218	AD	90	female	3-4	17	IV	NA	2	8.3	NA
GSE48350	GSM1176212	AD	74	female	2-4	17	VI	NA	3	8	NA
GSE48350	GSM1176224	AD	80	male	3-3	23	NA	NA	6.5	6.9	NA
GSE48350	GSM1176213	AD	76	female	3-3	3	VI	NA	5	8.3	NA
GSE48350	GSM1176225	AD	85	male	3-3	22	III	NA	2.5	9	NA
GSE48350	GSM1176222	AD	76	male	4-4	NA	III	NA	1	8.9	NA
GSE48350	GSM1176219	AD	90	female	4-4	NA	III	NA	3	8.4	NA
GSE48350	GSM1176229	AD	94	male	3-3	NA	IV	NA	3	8.1	NA
GSE48350	GSM1176226	AD	86	male	3-3	19	IV	NA	2	9.3	NA
GSE5281	GSM119628	Control	85	male	NA	NA	I-II	NA	2.5 (overall)	NA	NA
GSE5281	GSM119629	Control	80	male	NA	NA	I-II	NA	2.5 (overall)	NA	NA
GSE5281	GSM119630	Control	80	male	NA	NA	I-II	NA	2.5 (overall)	NA	NA
GSE5281	GSM119631	Control	102	female	NA	NA	I-II	NA	2.5 (overall)	NA	NA
GSE5281	GSM119632	Control	63	male	NA	NA	I-II	NA	2.5 (overall)	NA	NA
GSE5281	GSM119633	Control	79	male	NA	NA	I-II	NA	2.5 (overall)	NA	NA
GSE5281	GSM119634	Control	76	male	NA	NA	I-II	NA	2.5 (overall)	NA	NA
GSE5281	GSM119635	Control	83	male	NA	NA	I-II	NA	2.5 (overall)	NA	NA
GSE5281	GSM119636	Control	79	male	NA	NA	I-II	NA	2.5 (overall)	NA	NA
GSE5281	GSM119637	Control	88	female	NA	NA	I-II	NA	2.5 (overall)	NA	NA
GSE5281	GSM119638	Control	73	female	NA	NA	I-II	NA	2.5 (overall)	NA	NA
GSE5281	GSM119639	Control	69	male	NA	NA	I-II	NA	2.5 (overall)	NA	NA
GSE5281	GSM119640	Control	78	male	NA	NA	I-II	NA	2.5 (overall)	NA	NA
GSE5281	GSM238799	AD	95	female	NA	NA	V-VI	NA	2.5 (overall)	NA	NA
GSE5281	GSM238800	AD	68	male	NA	NA	V-VI	NA	2.5 (overall)	NA	NA
GSE5281	GSM238801	AD	95	female	NA	NA	V-VI	NA	2.5 (overall)	NA	NA
GSE5281	GSM238802	AD	70.8	female	NA	NA	V-VI	NA	2.5 (overall)	NA	NA
GSE5281	GSM238803	AD	85	female	NA	NA	V-VI	NA	2.5 (overall)	NA	NA
GSE5281	GSM238804	AD	83	female	NA	NA	V-VI	NA	2.5 (overall)	NA	NA
GSE5281	GSM238805	AD	77	female	NA	NA	V-VI	NA	2.5 (overall)	NA	NA
GSE5281	GSM238806	AD	83	female	NA	NA	V-VI	NA	2.5 (overall)	NA	NA
GSE5281	GSM238807	AD	68	male	NA	NA	V-VI	NA	2.5 (overall)	NA	NA
GSE5281	GSM238808	AD	79	male	NA	NA	V-VI	NA	2.5 (overall)	NA	NA
GSE29378	GSM726085	Control	72	female	NA	NA	NA	NA	14	6	NA
GSE29378	GSM726086	Control	86	male	NA	NA	I	NA	24	7.3	NA
GSE29378	GSM726087	AD	81	male	3-4	NA	V	NA	12	5.6	NA
GSE29378	GSM726089	Control	88	female	NA	NA	NA	NA	14	6.6	NA
GSE29378	GSM726091	AD	61	female	NA	NA	NA	NA	17.3	6.1	NA
GSE29378	GSM726093	AD	66	male	NA	NA	NA	NA	12.3	7.8	NA
GSE29378	GSM726094	AD	67	male	3-3	NA	VI	NA	3.5	7.8	NA
GSE29378	GSM726097	Control	90	male	3-3	NA	II	NA	23	7.1	NA
GSE29378	GSM726099	Control	74	female	NA	NA	II	NA	7.5	6.2	NA
GSE29378	GSM726100	Control	83	female	NA	NA	I	NA	8	5.9	NA
GSE29378	GSM726101	AD	83	male	4-4	NA	VI	NA	15	6.3	NA
GSE29378	GSM726102	Control	73	male	3-4	NA	II	NA	5.25	1.4	NA
GSE29378	GSM726105	Control	85	male	2-3	NA	II	NA	5	7.2	NA
GSE29378	GSM726107	AD	90	female	3-3	NA	VI	NA	19	6.3	NA
GSE29378	GSM726108	AD	80	female	NA	NA	V	NA	12.5	5.3	NA
GSE29378	GSM726109	Control	85	male	3-3	NA	II	NA	18	6.4	NA
GSE29378	GSM726111	AD	84	female	3-3	NA	VI	NA	18	6.8	NA
GSE29378	GSM726115	AD	81	male	NA	NA	V	NA	5.5	6.9	NA
GSE29378	GSM726116	Control	70	female	NA	NA	I	NA	NA	7.1	NA
GSE29378	GSM726117	Control	90	male	2-3	NA	I	NA	6	7.6	NA
GSE29378	GSM726118	AD	68	male	NA	NA	V	NA	9.5	7.4	NA
GSE29378	GSM726120	AD	79	female	NA	NA	V	NA	17.7	6.4	NA
GSE29378	GSM726121	Control	84	male	NA	NA	NA	NA	13.5	4.9	NA
GSE29378	GSM726124	Control	75	male	3-3	NA	I	NA	2	7.1	NA
GSE29378	GSM726127	AD	79	female	NA	NA	VI	NA	4	5.1	NA
GSE29378	GSM726128	AD	90	male	NA	NA	V	NA	3.5	6.7	NA
GSE29378	GSM726129	AD	74	female	NA	NA	IV	NA	7	5.6	NA
GSE29378	GSM726130	Control	80	male	NA	NA	NA	NA	10.5	6.3	NA
GSE29378	GSM726134	Control	81	male	3-3	NA	II	NA	6	6.6	NA
GSE29378	GSM726138	AD	72	male	3-4	NA	V	NA	7.5	3.9	NA
GSE29378	GSM726139	Control	90	male	NA	NA	I	NA	4.5	6.9	NA
GSE29378	GSM726145	AD	68	female	NA	NA	V	NA	22.8	6.6	NA
GSE36980	GSM907854	AD	88	female	NA	NA	V	3	NA	7.6	NA
GSE36980	GSM907855	AD	95	female	NA	NA	VI	3	20	6.9	NA
GSE36980	GSM907856	AD	95	female	NA	NA	VI	3	7	6.9	NA
GSE36980	GSM907857	AD	100	female	NA	NA	VI	3	16	7.1	NA
GSE36980	GSM907858	AD	99	male	NA	NA	V	3	12	7	NA
GSE36980	GSM907859	AD	83	male	NA	NA	VI	3	6	7.1	NA
GSE36980	GSM907860	AD	90	male	NA	NA	V	3	4	7.4	NA
GSE36980	GSM907861	Control	87	female	NA	NA	III	3	30	7	NA
GSE36980	GSM907862	Control	80	female	NA	NA	I	0	9	7.5	NA
GSE36980	GSM907863	Control	84	female	NA	NA	IV	3	4	7.9	NA
GSE36980	GSM907864	Control	77	male	NA	NA	NA	0	18	7.8	NA
GSE36980	GSM907865	Control	55	male	NA	NA	I	2	37	7.2	NA
GSE36980	GSM907866	Control	72	female	NA	NA	I	2	43	8.1	NA
GSE36980	GSM907867	Control	78	female	NA	NA	I	1	26	7.4	NA
GSE36980	GSM907868	Control	83	male	NA	NA	IV	0	3	8	NA
GSE36980	GSM907869	Control	80	male	NA	NA	II	3	24	7.3	NA
GSE36980	GSM907870	Control	74	male	NA	NA	NA	3	22	7.3	NA
#NA: not available

## Sheet: TC
Differential gene expression analysis Datasets obtained from Alzdata database (Reterieved on 10/07/2024) Alzdata.org
Study	Sample_ID	Disease	Age at Death (years)	Gender	apoE	MMSE	Braak stage	CERAD Score	PMI (hours)	RIN	PH
GSE37263	GSM915094	Control	85	male	NA	NA	0	NA	16	NA	NA
GSE37263	GSM915095	Control	77	male	NA	NA	I/II	NA	20	NA	NA
GSE37263	GSM915096	AD	83	male	NA	NA	V/VI	NA	29	NA	NA
GSE37263	GSM915097	AD	67	male	NA	NA	V/VI	NA	30	NA	NA
GSE37263	GSM915098	AD	88	female	NA	NA	III/IV	NA	30	NA	NA
GSE37263	GSM915099	AD	66	male	NA	NA	V/VI	NA	42	NA	NA
GSE37263	GSM915100	Control	79	female	NA	NA	I/II	NA	29	NA	NA
GSE37263	GSM915101	Control	87	male	NA	NA	I/II	NA	30	NA	NA
GSE37263	GSM915102	Control	66	male	NA	NA	III/IV	NA	47	NA	NA
GSE37263	GSM915103	AD	69	male	NA	NA	V/VI	NA	44	NA	NA
GSE37263	GSM915104	Control	81	female	NA	NA	I/II	NA	47	NA	NA
GSE37263	GSM915105	AD	63	female	NA	NA	V/VI	NA	48	NA	NA
GSE37263	GSM915106	AD	78	male	NA	NA	III/IV	NA	88	NA	NA
GSE37263	GSM915107	Control	78	male	NA	NA	I/II	NA	63	NA	NA
GSE37263	GSM915108	AD	67	female	NA	NA	V/VI	NA	107	NA	NA
GSE37263	GSM915109	Control	88	female	NA	NA	I/II	NA	115	NA	NA
GSE29652	GSM735094	AD	84.2± 9.7 (overall)	NA	NA	NA	I-II	NA	19.6± 13.4 (overall)	NA	6.5± 0.5 (overall)
GSE29652	GSM735095	AD	84.2± 9.7 (overall)	NA	NA	NA	I-II	NA	19.6± 13.4 (overall)	NA	6.5± 0.5 (overall)
GSE29652	GSM735096	AD	84.2± 9.7 (overall)	NA	NA	NA	I-II	NA	19.6± 13.4 (overall)	NA	6.5± 0.5 (overall)
GSE29652	GSM735097	AD	84.2± 9.7 (overall)	NA	NA	NA	I-II	NA	19.6± 13.4 (overall)	NA	6.5± 0.5 (overall)
GSE29652	GSM735098	AD	84.2± 9.7 (overall)	NA	NA	NA	I-II	NA	19.6± 13.4 (overall)	NA	6.5± 0.5 (overall)
GSE29652	GSM735099	AD	84.2± 9.7 (overall)	NA	NA	NA	I-II	NA	19.6± 13.4 (overall)	NA	6.5± 0.5 (overall)
GSE29652	GSM735100	AD	84.2± 9.7 (overall)	NA	NA	NA	III-IV	NA	19.6± 13.4 (overall)	NA	6.5± 0.5 (overall)
GSE29652	GSM735101	AD	84.2± 9.7 (overall)	NA	NA	NA	III-IV	NA	19.6± 13.4 (overall)	NA	6.5± 0.5 (overall)
GSE29652	GSM735102	AD	84.2± 9.7 (overall)	NA	NA	NA	III-IV	NA	19.6± 13.4 (overall)	NA	6.5± 0.5 (overall)
GSE29652	GSM735103	AD	84.2± 9.7 (overall)	NA	NA	NA	III-IV	NA	19.6± 13.4 (overall)	NA	6.5± 0.5 (overall)
GSE29652	GSM735104	AD	84.2± 9.7 (overall)	NA	NA	NA	III-IV	NA	19.6± 13.4 (overall)	NA	6.5± 0.5 (overall)
GSE29652	GSM735105	AD	84.2± 9.7 (overall)	NA	NA	NA	III-IV	NA	19.6± 13.4 (overall)	NA	6.5± 0.5 (overall)
GSE29652	GSM735106	AD	84.2± 9.7 (overall)	NA	NA	NA	V-VI	NA	19.6± 13.4 (overall)	NA	6.5± 0.5 (overall)
GSE29652	GSM735107	AD	84.2± 9.7 (overall)	NA	NA	NA	V-VI	NA	19.6± 13.4 (overall)	NA	6.5± 0.5 (overall)
GSE29652	GSM735108	AD	84.2± 9.7 (overall)	NA	NA	NA	V-VI	NA	19.6± 13.4 (overall)	NA	6.5± 0.5 (overall)
GSE29652	GSM735109	AD	84.2± 9.7 (overall)	NA	NA	NA	V-VI	NA	19.6± 13.4 (overall)	NA	6.5± 0.5 (overall)
GSE29652	GSM735110	AD	84.2± 9.7 (overall)	NA	NA	NA	V-VI	NA	19.6± 13.4 (overall)	NA	6.5± 0.5 (overall)
GSE29652	GSM735111	AD	84.2± 9.7 (overall)	NA	NA	NA	V-VI	NA	19.6± 13.4 (overall)	NA	6.5± 0.5 (overall)
GSE36980	GSM907825	AD	84	male	NA	NA	V	3	17	6.9	NA
GSE36980	GSM907826	AD	88	female	NA	NA	V	3	NA	8.2	NA
GSE36980	GSM907827	AD	95	female	NA	NA	VI	3	20	7.1	NA
GSE36980	GSM907828	AD	88	male	NA	NA	V	3	24	7.4	NA
GSE36980	GSM907829	AD	91	female	NA	NA	VI	3	3	7.4	NA
GSE36980	GSM907830	AD	95	female	NA	NA	VI	3	7	7.5	NA
GSE36980	GSM907831	AD	95	female	NA	NA	V	3	12	7.3	NA
GSE36980	GSM907832	AD	89	male	NA	NA	VI	3	14	7.1	NA
GSE36980	GSM907833	AD	83	male	NA	NA	VI	3	6	7.7	NA
GSE36980	GSM907834	AD	90	male	NA	NA	V	3	4	7.4	NA
GSE36980	GSM907835	Control	77	female	NA	NA	I	0	15	8	NA
GSE36980	GSM907836	Control	87	female	NA	NA	III	3	30	7.9	NA
GSE36980	GSM907837	Control	80	female	NA	NA	I	0	9	7.9	NA
GSE36980	GSM907838	Control	84	female	NA	NA	IV	3	4	8.4	NA
GSE36980	GSM907839	Control	77	male	NA	NA		0	18	7.6	NA
GSE36980	GSM907840	Control	55	male	NA	NA	I	2	37	7.4	NA
GSE36980	GSM907841	Control	72	female	NA	NA	I	2	43	7.9	NA
GSE36980	GSM907842	Control	89	male	NA	NA	II	3	15	7.2	NA
GSE36980	GSM907843	Control	82	male	NA	NA	II	2	5	7	NA
GSE36980	GSM907844	Control	78	female	NA	NA	I	1	26	7	NA
GSE36980	GSM907845	Control	83	male	NA	NA	IV	0	3	7.9	NA
GSE36980	GSM907846	Control	80	male	NA	NA	II	3	24	7.2	NA
GSE36980	GSM907847	Control	75	female	NA	NA	III	1	29	6.9	NA
GSE36980	GSM907848	Control	89	male	NA	NA	I	1	3	6.9	NA
GSE36980	GSM907849	Control	65	female	NA	NA		1	3	7	NA
GSE36980	GSM907850	Control	71	female	NA	NA	I	0	22	7	NA
GSE36980	GSM907851	Control	74	male	NA	NA		3	22	7.1	NA
GSE36980	GSM907852	Control	86	female	NA	NA		3	9	7.4	NA
GSE36980	GSM907853	Control	54	female	NA	NA	I	1	28	7.1	NA
GSE5281	GSM119641	Control	85	male	NA	NA	I-II	NA	2.5 (overall)	NA	NA
GSE5281	GSM119642	Control	80	male	NA	NA	I-II	NA	2.5 (overall)	NA	NA
GSE5281	GSM119643	Control	102	female	NA	NA	I-II	NA	2.5 (overall)	NA	NA
GSE5281	GSM119644	Control	63	male	NA	NA	I-II	NA	2.5 (overall)	NA	NA
GSE5281	GSM119645	Control	79	male	NA	NA	I-II	NA	2.5 (overall)	NA	NA
GSE5281	GSM119646	Control	83	male	NA	NA	I-II	NA	2.5 (overall)	NA	NA
GSE5281	GSM119647	Control	79	male	NA	NA	I-II	NA	2.5 (overall)	NA	NA
GSE5281	GSM119648	Control	88	female	NA	NA	I-II	NA	2.5 (overall)	NA	NA
GSE5281	GSM119649	Control	82	female	NA	NA	I-II	NA	2.5 (overall)	NA	NA
GSE5281	GSM119650	Control	73	female	NA	NA	I-II	NA	2.5 (overall)	NA	NA
GSE5281	GSM119651	Control	69	male	NA	NA	I-II	NA	2.5 (overall)	NA	NA
GSE5281	GSM119652	Control	78	male	NA	NA	I-II	NA	2.5 (overall)	NA	NA
GSE5281	GSM238809	AD	82	female	NA	NA	V-VI	NA	2.5 (overall)	NA	NA
GSE5281	GSM238810	AD	73	female	NA	NA	V-VI	NA	2.5 (overall)	NA	NA
GSE5281	GSM238811	AD	81	male	NA	NA	V-VI	NA	2.5 (overall)	NA	NA
GSE5281	GSM238812	AD	75	male	NA	NA	V-VI	NA	2.5 (overall)	NA	NA
GSE5281	GSM238813	AD	78	male	NA	NA	V-VI	NA	2.5 (overall)	NA	NA
GSE5281	GSM238815	AD	75	male	NA	NA	V-VI	NA	2.5 (overall)	NA	NA
GSE5281	GSM238816	AD	87	male	NA	NA	V-VI	NA	2.5 (overall)	NA	NA
GSE5281	GSM238817	AD	95	female	NA	NA	V-VI	NA	2.5 (overall)	NA	NA
GSE5281	GSM238818	AD	68	male	NA	NA	V-VI	NA	2.5 (overall)	NA	NA
GSE5281	GSM238819	AD	81.3	female	NA	NA	V-VI	NA	2.5 (overall)	NA	NA
GSE5281	GSM238820	AD	79	male	NA	NA	V-VI	NA	2.5 (overall)	NA	NA
GSE5281	GSM238821	AD	79	male	NA	NA	V-VI	NA	2.5 (overall)	NA	NA
GSE5281	GSM238822	AD	82	female	NA	NA	V-VI	NA	2.5 (overall)	NA	NA
GSE5281	GSM238823	AD	88	male	NA	NA	V-VI	NA	2.5 (overall)	NA	NA
GSE5281	GSM238824	AD	72	male	NA	NA	V-VI	NA	2.5 (overall)	NA	NA
GSE5281	GSM238825	AD	80	female	NA	NA	V-VI	NA	2.5 (overall)	NA	NA
#NA: not available

## Sheet: FC
Differential gene expression analysis Datasets obtained from Alzdata database (Reterieved on 10/07/2024) Alzdata.org
Study	Sample_ID	Disease	Age	Sex	apoE	MMSE	Braak stage	CERAD Score	PMI (hours)	RIN	PH
GSE12685	GSM318211	Control	88.9± 4.9 (overall)	NA	NA	29	NA	0.1± 0.2 (overall)	4.9± 2.1 (overall)	NA	NA
GSE12685	GSM318212	Control	88.9± 4.9 (overall)	NA	NA	28	NA	0.1± 0.2 (overall)	4.9± 2.1 (overall)	NA	NA
GSE12685	GSM318213	Control	88.9± 4.9 (overall)	NA	NA	27	NA	0.1± 0.2 (overall)	4.9± 2.1 (overall)	NA	NA
GSE12685	GSM318310	Control	88.9± 4.9 (overall)	NA	NA	29	NA	0.1± 0.2 (overall)	4.9± 2.1 (overall)	NA	NA
GSE12685	GSM318311	Control	88.9± 4.9 (overall)	NA	NA	29	NA	0.1± 0.2 (overall)	4.9± 2.1 (overall)	NA	NA
GSE12685	GSM318312	Control	88.9± 4.9 (overall)	NA	NA	28	NA	0.1± 0.2 (overall)	4.9± 2.1 (overall)	NA	NA
GSE12685	GSM318313	Control	88.9± 4.9 (overall)	NA	NA	25	NA	0.1± 0.2 (overall)	4.9± 2.1 (overall)	NA	NA
GSE12685	GSM318314	Control	88.9± 4.9 (overall)	NA	NA	28	NA	0.1± 0.2 (overall)	4.9± 2.1 (overall)	NA	NA
GSE12685	GSM318317	AD	90.7± 5.0 (overall)	NA	NA	26	NA	0.8± 0.3 (overall)	5.3± 1.5(overall)	NA	NA
GSE12685	GSM318320	AD	90.7± 5.0 (overall)	NA	NA	21	NA	0.8± 0.3 (overall)	5.3± 1.5(overall)	NA	NA
GSE12685	GSM318321	AD	90.7± 5.0 (overall)	NA	NA	26	NA	0.8± 0.3 (overall)	5.3± 1.5(overall)	NA	NA
GSE12685	GSM318442	AD	90.7± 5.0 (overall)	NA	NA	25	NA	0.8± 0.3 (overall)	5.3± 1.5(overall)	NA	NA
GSE12685	GSM318443	AD	90.7± 5.0 (overall)	NA	NA	26	NA	0.8± 0.3 (overall)	5.3± 1.5(overall)	NA	NA
GSE12685	GSM318445	AD	90.7± 5.0 (overall)	NA	NA	27	NA	0.8± 0.3 (overall)	5.3± 1.5(overall)	NA	NA
GSE48350	GSM1176255	AD	74	female	2-4	17	VI	NA	3	8	NA
GSE48350	GSM1176256	AD	76	female	3-3	3	VI	NA	5	8.3	NA	Differential gene expression analysis Datasets obtained from Alzdata database (Reterieved on 10/07/2024) Alzdata.org
GSE48350	GSM1176257	AD	86	female	NA	NA	NA	NA	NA	NA	NA
GSE48350	GSM1176258	AD	82	female	3-4	0	VI	NA	4.5	7.3	NA
GSE48350	GSM1176259	AD	85	female	3-4	26	IV	NA	4.5	8.2	NA
GSE48350	GSM1176260	AD	85	female	3-3	na	VI	NA	15	7.3	NA
GSE48350	GSM1176261	AD	88	female	3-4	27	IV	NA	3	7.1	NA
GSE48350	GSM1176262	AD	90	female	3-4	12	VI	NA	5.5	7.4	NA
GSE48350	GSM1176263	AD	90	female	3-4	17	IV	NA	2	8.3	NA
GSE48350	GSM1176264	AD	90	female	3-4	20	VI	NA	3.5	9.4	NA
GSE48350	GSM1176265	AD	90	female	4-4	na	III	NA	3	8.4	NA
GSE48350	GSM1176266	AD	91	female	4-4	11	V-VI	NA	5.5	8.5	NA
GSE48350	GSM1176267	AD	94	female	3-3	na	I	NA	6	8.3	NA
GSE48350	GSM1176268	AD	95	female	3-3	na	na	NA	10	7.7	NA
GSE48350	GSM1176269	AD	76	male	4-4	0	VI	NA	4	7.8	NA
GSE48350	GSM1176270	AD	85	male	3-3	22	III	NA	2.5	9	NA
GSE48350	GSM1176271	AD	85	male	3-4	na	II	NA	2	8.6	NA
GSE48350	GSM1176272	AD	86	male	3-3	19	IV	NA	2	9.3	NA
GSE48350	GSM1176273	AD	94	male	3-4	18	IV	NA	3	8.1	NA
GSE48350	GSM1176274	AD	94	male	3-3	15	VI	NA	4	8	NA
GSE48350	GSM1176275	AD	94	male	3-3	na	IV	NA	3	8.1	NA
GSE48350	GSM300167	Control	91	female	3-3	28	II	NA	5	8.3	NA
GSE48350	GSM300180	Control	95	male	2-3	25	I-II	NA	4	8.7	NA
GSE48350	GSM300191	Control	74	female	NA	NA	NA	NA	NA	NA	NA
GSE48350	GSM300195	Control	99	female	3-3	28	na	NA	9	8.2	NA
GSE48350	GSM300199	Control	74	female	2-3	na	0	NA	3.5	8.1	NA
GSE48350	GSM300201	Control	92	female	3-3	na	0	NA	5	8.5	NA
GSE48350	GSM300203	Control	91	female	3-3	28	III	NA	4.5	7.8	NA
GSE48350	GSM300207	Control	83	male	3-3	28	II	NA	2	9.1	NA
GSE48350	GSM300213	Control	74	female	3-3	na	0	NA	6	8	NA
GSE48350	GSM300217	Control	97	male	2-3	27	II	NA	3	8.5	NA
GSE48350	GSM300225	Control	74	female	2-2	30	II	NA	3	8.9	NA
GSE48350	GSM300237	Control	85	male	3-3	30	II	NA	3	9	NA
GSE48350	GSM300241	Control	70	female	4-4	na	I	NA	2	8.8	NA
GSE48350	GSM300245	Control	64	female	NA	NA	na	NA	NA	NA	NA
GSE48350	GSM300247	Control	70	male	3-3	na	0	NA	5	9.2	NA
GSE48350	GSM300250	Control	85	female	3-3	29	III	NA	6	7.7	NA
GSE48350	GSM300251	Control	91	female	3-3	na	I-II	NA	8	8.8	NA
GSE48350	GSM300264	Control	52	male	3-3	NA	NA	NA	6	9.2	NA
GSE48350	GSM300266	Control	75	male	2-3	na	II	NA	4.5	9.5	NA
GSE48350	GSM300270	Control	86	male	3-3	na	I-II	NA	6	8.8	NA
GSE48350	GSM300288	Control	69	male	3-4	na	I	NA	2	8.8	NA
GSE48350	GSM300327	Control	69	male	NA	NA	NA	NA	NA	NA	NA
GSE48350	GSM300331	Control	91	female	2-3	na	II	NA	2	9	NA
GSE48350	GSM300335	Control	75	male	NA	NA	NA	NA	NA	NA	NA
GSE48350	GSM300341	Control	82	female	3-3	30	II	NA	2	9.3	NA
GSE48350	GSM318840	Control	66	male	NA	NA	NA	NA	NA	NA	NA
GSE48350	GSM350078	Control	80	male	3-3	28	II	NA	2	8.7	NA
GSE53890	GSM1303161	Control	51	male	NA	NA	NA	NA	NA	NA	NA
GSE53890	GSM1303162	Control	52	male	NA	NA	NA	NA	NA	NA	NA
GSE53890	GSM1303163	Control	61	female	NA	NA	NA	NA	NA	NA	NA
GSE53890	GSM1303164	Control	66	male	NA	NA	NA	NA	NA	NA	NA
GSE53890	GSM1303165	Control	70	male	NA	NA	NA	NA	NA	NA	NA
GSE53890	GSM1303166	Control	71	female	NA	NA	NA	NA	NA	NA	NA
GSE53890	GSM1303167	Control	77	male	NA	NA	NA	NA	NA	NA	NA
GSE53890	GSM1303168	Control	80.6	female	NA	NA	NA	NA	NA	NA	NA
GSE53890	GSM1303169	Control	82	male	NA	NA	NA	NA	NA	NA	NA
GSE53890	GSM1303170	Control	84	male	NA	NA	NA	NA	NA	NA	NA
GSE53890	GSM1303171	Control	86	female	NA	NA	NA	NA	NA	NA	NA
GSE53890	GSM1303172	Control	86	male	NA	NA	NA	NA	NA	NA	NA
GSE53890	GSM1303173	Control	87	female	NA	NA	NA	NA	NA	NA	NA
GSE53890	GSM1303174	Control	89	male	NA	NA	NA	NA	NA	NA	NA
GSE53890	GSM1303175	Control	90	male	NA	NA	NA	NA	NA	NA	NA
GSE53890	GSM1303176	Control	91	female	NA	NA	NA	NA	NA	NA	NA
GSE53890	GSM1303177	Control	91	male	NA	NA	NA	NA	NA	NA	NA
GSE53890	GSM1303178	Control	92	male	NA	NA	NA	NA	NA	NA	NA
GSE53890	GSM1303179	Control	93	female	NA	NA	NA	NA	NA	NA	NA
GSE53890	GSM1303180	Control	94	female	NA	NA	NA	NA	NA	NA	NA
GSE53890	GSM1303181	Control	103	female	NA	NA	NA	NA	NA	NA	NA
GSE53890	GSM1303182	Control	104	male	NA	NA	NA	NA	NA	NA	NA
GSE53890	GSM1303183	Control	105	female	NA	NA	NA	NA	NA	NA	NA
GSE53890	GSM1303184	Control	106	female	NA	NA	NA	NA	NA	NA	NA
GSE5281	GSM119666	Control	63	male	NA	NA	I-II	NA	2.5 (overall)	NA	NA
GSE5281	GSM119667	Control	79	male	NA	NA	I-II	NA	2.5 (overall)	NA	NA
GSE5281	GSM119668	Control	76	male	NA	NA	I-II	NA	2.5 (overall)	NA	NA
GSE5281	GSM119669	Control	83	male	NA	NA	I-II	NA	2.5 (overall)	NA	NA
GSE5281	GSM119670	Control	79	male	NA	NA	I-II	NA	2.5 (overall)	NA	NA
GSE5281	GSM119671	Control	88	female	NA	NA	I-II	NA	2.5 (overall)	NA	NA
GSE5281	GSM119672	Control	82	female	NA	NA	I-II	NA	2.5 (overall)	NA	NA
GSE5281	GSM119673	Control	73	female	NA	NA	I-II	NA	2.5 (overall)	NA	NA
GSE5281	GSM119674	Control	69	male	NA	NA	I-II	NA	2.5 (overall)	NA	NA
GSE5281	GSM119675	Control	78	male	NA	NA	I-II	NA	2.5 (overall)	NA	NA
GSE5281	GSM119676	Control	82	female	NA	NA	I-II	NA	2.5 (overall)	NA	NA
GSE5281	GSM238842	AD	73	female	NA	NA	V-VI	NA	2.5 (overall)	NA	NA
GSE5281	GSM238843	AD	81	male	NA	NA	V-VI	NA	2.5 (overall)	NA	NA
GSE5281	GSM238844	AD	72	male	NA	NA	V-VI	NA	2.5 (overall)	NA	NA
GSE5281	GSM238845	AD	75	male	NA	NA	V-VI	NA	2.5 (overall)	NA	NA
GSE5281	GSM238846	AD	78	male	NA	NA	V-VI	NA	2.5 (overall)	NA	NA
GSE5281	GSM238847	AD	75	male	NA	NA	V-VI	NA	2.5 (overall)	NA	NA
GSE5281	GSM238848	AD	87	male	NA	NA	V-VI	NA	2.5 (overall)	NA	NA
GSE5281	GSM238851	AD	95	female	NA	NA	V-VI	NA	2.5 (overall)	NA	NA
GSE5281	GSM238854	AD	68	male	NA	NA	V-VI	NA	2.5 (overall)	NA	NA
GSE5281	GSM238855	AD	95	female	NA	NA	V-VI	NA	2.5 (overall)	NA	NA
GSE5281	GSM238856	AD	70.8	female	NA	NA	V-VI	NA	2.5 (overall)	NA	NA
GSE5281	GSM238857	AD	85	female	NA	NA	V-VI	NA	2.5 (overall)	NA	NA
GSE5281	GSM238858	AD	83	female	NA	NA	V-VI	NA	2.5 (overall)	NA	NA
GSE5281	GSM238860	AD	77	female	NA	NA	V-VI	NA	2.5 (overall)	NA	NA
GSE5281	GSM238861	AD	83	female	NA	NA	V-VI	NA	2.5 (overall)	NA	NA
GSE5281	GSM238862	AD	68	male	NA	NA	V-VI	NA	2.5 (overall)	NA	NA
GSE5281	GSM238863	AD	79	male	NA	NA	V-VI	NA	2.5 (overall)	NA	NA
GSE5281	GSM238864	AD	82	female	NA	NA	V-VI	NA	2.5 (overall)	NA	NA
GSE5281	GSM238865	AD	80	male	NA	NA	V-VI	NA	2.5 (overall)	NA	NA
GSE5281	GSM238867	AD	88	male	NA	NA	V-VI	NA	2.5 (overall)	NA	NA
GSE5281	GSM238868	AD	74	male	NA	NA	V-VI	NA	2.5 (overall)	NA	NA
GSE5281	GSM238870	AD	72	male	NA	NA	V-VI	NA	2.5 (overall)	NA	NA
GSE5281	GSM238871	AD	80	female	NA	NA	V-VI	NA	2.5 (overall)	NA	NA
GSE36980	GSM907792	AD	84	male	NA	NA	V	3	17	7.8	NA
GSE36980	GSM907793	AD	105	female	NA	NA	V	3	17	6.9	NA
GSE36980	GSM907794	AD	88	female	NA	NA	V	3	NA	7.9	NA
GSE36980	GSM907795	AD	88	male	NA	NA	V	3	24	7.1	NA
GSE36980	GSM907796	AD	91	female	NA	NA	VI	3	3	7.7	NA
GSE36980	GSM907797	AD	95	female	NA	NA	VI	3	7	6.9	NA
GSE36980	GSM907798	AD	92	female	NA	NA	V	3	5	6.9	NA
GSE36980	GSM907799	AD	95	female	NA	NA	V	3	12	7.4	NA
GSE36980	GSM907800	AD	101	female	NA	NA	VI	3	6	7	NA
GSE36980	GSM907801	AD	94	male	NA	NA	VI	3	14	7.7	NA
GSE36980	GSM907802	AD	89	male	NA	NA	VI	3	14	7	NA
GSE36980	GSM907803	AD	100	female	NA	NA	VI	3	16	7.6	NA
GSE36980	GSM907804	AD	99	male	NA	NA	V	3	12	7.5	NA
GSE36980	GSM907805	AD	83	male	NA	NA	VI	3	6	7	NA
GSE36980	GSM907806	AD	90	male	NA	NA	V	3	4	6.9	NA
GSE36980	GSM907807	Control	80	male	NA	NA	II	0	26	7.3	NA
GSE36980	GSM907808	Control	77	female	NA	NA	I	0	15	7.5	NA
GSE36980	GSM907809	Control	87	female	NA	NA	III	3	30	7.1	NA
GSE36980	GSM907810	Control	80	female	NA	NA	I	0	9	8	NA
GSE36980	GSM907811	Control	84	female	NA	NA	IV	3	4	8.3	NA
GSE36980	GSM907812	Control	86	female	NA	NA	III	1	20	6.9	NA
GSE36980	GSM907813	Control	77	male	NA	NA	0	0	18	7.3	NA
GSE36980	GSM907814	Control	55	male	NA	NA	I	2	37	7.1	NA
GSE36980	GSM907815	Control	72	female	NA	NA	I	2	43	7.3	NA
GSE36980	GSM907816	Control	82	male	NA	NA	II	2	5	7.2	NA
GSE36980	GSM907817	Control	78	female	NA	NA	I	1	26	7.6	NA
GSE36980	GSM907818	Control	83	male	NA	NA	IV	0	3	7.8	NA
GSE36980	GSM907819	Control	80	male	NA	NA	II	3	24	7.4	NA
GSE36980	GSM907820	Control	89	male	NA	NA	I	1	3	7.1	NA
GSE36980	GSM907821	Control	100	female	NA	NA	0	1	6	7.2	NA
GSE36980	GSM907822	Control	77	male	NA	NA	I	3	15	7	NA
GSE36980	GSM907823	Control	84	male	NA	NA	0	3	22	7.2	NA
GSE36980	GSM907824	Control	81	female	NA	NA	0	3	9	7.3	NA
GSE66333	GSM1619929	AD	86 (overall)	NA	NA	21.5± 7.2 (overall)	0-II	NA	NA	3.5± 1.3 (overall)	NA
GSE66333	GSM1619930	AD	86 (overall)	NA	NA	21.5± 7.2 (overall)	0-II	NA	NA	3.5± 1.3 (overall)	NA
GSE66333	GSM1619931	AD	86 (overall)	NA	NA	21.5± 7.2 (overall)	0-II	NA	NA	3.5± 1.3 (overall)	NA
GSE66333	GSM1619932	AD	86 (overall)	NA	NA	21.5± 7.2 (overall)	0-II	NA	NA	3.5± 1.3 (overall)	NA
GSE66333	GSM1619933	AD	86 (overall)	NA	NA	21.5± 7.2 (overall)	0-II	NA	NA	3.5± 1.3 (overall)	NA
GSE66333	GSM1619934	AD	86 (overall)	NA	NA	21.5± 7.2 (overall)	0-II	NA	NA	3.5± 1.3 (overall)	NA
GSE66333	GSM1619935	AD	86 (overall)	NA	NA	21.5± 7.2 (overall)	0-II	NA	NA	3.5± 1.3 (overall)	NA
GSE66333	GSM1619936	AD	86 (overall)	NA	NA	21.5± 7.2 (overall)	0-II	NA	NA	3.5± 1.3 (overall)	NA
GSE15222	GSM225683	Control	82	male	2-3	NA	NA	NA	6.56	NA	NA
GSE15222	GSM225684	Control	94	female	3-3	NA	NA	NA	9.75	NA	NA
GSE15222	GSM225685	Control	87	female	2-2	NA	NA	NA	3	NA	NA
GSE15222	GSM225686	Control	74	male	2-3	NA	NA	NA	9.27	NA	NA
GSE15222	GSM225720	Control	76	male	3-3	NA	NA	NA	30	NA	NA
GSE15222	GSM225721	Control	75	male	3-3	NA	NA	NA	6	NA	NA
GSE15222	GSM225941	Control	77	male	3-3	NA	NA	NA	2	NA	NA
GSE15222	GSM225942	Control	96	male	3-4	NA	NA	NA	6	NA	NA
GSE15222	GSM225943	Control	78	female	3-4	NA	NA	NA	6	NA	NA
GSE15222	GSM225944	Control	77	male	2-3	NA	NA	NA	6	NA	NA
GSE15222	GSM225949	Control	97	female	3-3	NA	NA	NA	2.75	NA	NA
GSE15222	GSM225950	Control	86	female	3-4	NA	NA	NA	2.25	NA	NA
GSE15222	GSM225951	Control	77	male	3-3	NA	NA	NA	3.5	NA	NA
GSE15222	GSM225952	Control	87	male	3-3	NA	NA	NA	2	NA	NA
GSE15222	GSM225953	Control	72	female	3-3	NA	NA	NA	3.75	NA	NA
GSE15222	GSM225954	Control	91	female	2-3	NA	NA	NA	4	NA	NA
GSE15222	GSM225955	Control	85	female	3-3	NA	NA	NA	1.66	NA	NA
GSE15222	GSM225956	Control	88	male	2-3	NA	NA	NA	5	NA	NA
GSE15222	GSM225957	Control	86	female	3-4	NA	NA	NA	3.75	NA	NA
GSE15222	GSM225958	Control	93	female	2-3	NA	NA	NA	2.75	NA	NA
GSE15222	GSM225959	Control	82	male	3-4	NA	NA	NA	2.1	NA	NA
GSE15222	GSM225961	Control	72	female	3-3	NA	NA	NA	4	NA	NA
GSE15222	GSM225965	Control	74	female	2-2	NA	NA	NA	3.5	NA	NA
GSE15222	GSM226034	Control	69	male	3-3	NA	NA	NA	11	NA	NA
GSE15222	GSM226037	Control	89	male	2-2	NA	NA	NA	30	NA	NA
GSE15222	GSM226039	Control	90	male	3-4	NA	NA	NA	6	NA	NA
GSE15222	GSM226047	Control	80	male	3-4	NA	NA	NA	8	NA	NA
GSE15222	GSM226048	Control	83	male	2-2	NA	NA	NA	5.5	NA	NA
GSE15222	GSM226049	Control	67	male	3-4	NA	NA	NA	6	NA	NA
GSE15222	GSM226050	Control	76	male	3-3	NA	NA	NA	9	NA	NA
GSE15222	GSM226051	Control	86	female	3-4	NA	NA	NA	8.5	NA	NA
GSE15222	GSM226052	Control	86	female	2-3	NA	NA	NA	10	NA	NA
GSE15222	GSM226053	Control	83	male	3-3	NA	NA	NA	6	NA	NA
GSE15222	GSM226055	Control	84	male	3-3	NA	NA	NA	16.5	NA	NA
GSE15222	GSM226056	Control	80	male	3-3	NA	NA	NA	6.5	NA	NA
GSE15222	GSM226082	Control	72	male	3-3	NA	NA	NA	8	NA	NA
GSE15222	GSM226145	Control	67	male	3-3	NA	NA	NA	9.5	NA	NA
GSE15222	GSM226146	Control	96	female	2-2	NA	NA	NA	5	NA	NA
GSE15222	GSM226147	Control	75	female	3-3	NA	NA	NA	3.7	NA	NA
GSE15222	GSM226148	Control	89	female	3-3	NA	NA	NA	1.7	NA	NA
GSE15222	GSM388246	AD	78	male	4-4	NA	NA	NA	3.5	NA	NA
GSE15222	GSM388247	AD	80	female	3-4	NA	NA	NA	11.83	NA	NA
GSE15222	GSM388248	AD	79	female	3-3	NA	NA	NA	17.5	NA	NA
GSE15222	GSM388249	AD	87	female	3-4	NA	NA	NA	7	NA	NA
GSE15222	GSM388254	AD	81	male	4-4	NA	NA	NA	10.83	NA	NA
GSE15222	GSM388255	AD	68	female	4-4	NA	NA	NA	4.7	NA	NA
GSE15222	GSM388262	AD	83	male	3-3	NA	NA	NA	5.75	NA	NA
GSE15222	GSM388263	AD	83	male	3-4	NA	NA	NA	14	NA	NA
GSE15222	GSM388264	AD	80	male	3-4	NA	NA	NA	4	NA	NA
GSE15222	GSM388265	AD	84	male	3-3	NA	NA	NA	10.83	NA	NA
GSE15222	GSM388286	AD	77	male	3-4	NA	NA	NA	3.5	NA	NA
GSE15222	GSM388295	AD	83	male	3-3	NA	NA	NA	4	NA	NA
GSE15222	GSM388296	AD	81	male	3-4	NA	NA	NA	3.5	NA	NA
GSE15222	GSM388297	AD	93	female	3-3	NA	NA	NA	3	NA	NA
GSE15222	GSM388299	AD	78	male	3-3	NA	NA	NA	3.75	NA	NA
GSE15222	GSM388300	AD	75	female	4-4	NA	NA	NA	2.33	NA	NA
GSE15222	GSM388308	AD	86	female	3-3	NA	NA	NA	6.3	NA	NA
GSE15222	GSM388311	AD	88	male	4-4	NA	NA	NA	8.42	NA	NA
GSE15222	GSM388318	AD	96	female	3-3	NA	NA	NA	6	NA	NA
GSE15222	GSM388328	AD	83	male	3-3	NA	NA	NA	10.5	NA	NA
GSE15222	GSM388329	AD	76	male	3-3	NA	NA	NA	4.8	NA	NA
GSE15222	GSM388334	AD	80	male	4-4	NA	NA	NA	15	NA	NA
GSE15222	GSM388335	AD	84	male	3-4	NA	NA	NA	21	NA	NA
GSE15222	GSM388336	AD	85	female	3-4	NA	NA	NA	10	NA	NA
GSE15222	GSM388340	AD	82	female	3-3	NA	NA	NA	12	NA	NA
GSE15222	GSM388341	AD	82	male	3-4	NA	NA	NA	6.17	NA	NA
GSE15222	GSM388342	AD	77	male	3-4	NA	NA	NA	1.97	NA	NA
GSE15222	GSM388366	AD	75	male	4-4	NA	NA	NA	11	NA	NA
GSE15222	GSM388367	AD	76	female	4-4	NA	NA	NA	6.5	NA	NA
GSE15222	GSM388375	AD	84	female	4-4	NA	NA	NA	3.75	NA	NA
GSE15222	GSM388382	AD	84	male	3-4	NA	NA	NA	18	NA	NA
#NA: not available

## Sheet: TC_Stage-2_GSE15222
Differential gene expression analysis Datasets obtained from Alzdata database (Reterieved on 10/07/2024) Alzdata.org
Study	Sample_ID	Disease	Age	Gender	apoE	MMSE	Braak stage	CERAD Score	PM delay (hours)	RIN	PH
GSE15222	GSM225652	Control	85	male	3-3	NA	NA	NA	3.16	NA	NA
GSE15222	GSM225662	Control	85	male	3-3	NA	NA	NA	2.5	NA	NA
GSE15222	GSM225664	Control	79	male	3-3	NA	NA	NA	1.66	NA	NA
GSE15222	GSM225665	Control	85	female	3-3	NA	NA	NA	2.75	NA	NA
GSE15222	GSM225666	Control	73	female	3-3	NA	NA	NA	2.5	NA	NA
GSE15222	GSM225667	Control	81	male	3-3	NA	NA	NA	2.75	NA	NA
GSE15222	GSM225668	Control	79	male	3-3	NA	NA	NA	3	NA	NA
GSE15222	GSM225669	Control	77	male	2-2	NA	NA	NA	2.5	NA	NA
GSE15222	GSM225670	Control	69	male	3-4	NA	NA	NA	2.16	NA	NA
GSE15222	GSM225671	Control	86	male	3-3	NA	NA	NA	3	NA	NA
GSE15222	GSM225672	Control	83	female	3-3	NA	NA	NA	3.25	NA	NA
GSE15222	GSM225673	Control	78	male	2-2	NA	NA	NA	1.66	NA	NA
GSE15222	GSM225674	Control	94	male	3-3	NA	NA	NA	2	NA	NA
GSE15222	GSM225675	Control	81	female	4-4	NA	NA	NA	3	NA	NA
GSE15222	GSM225676	Control	76	male	3-3	NA	NA	NA	2.5	NA	NA
GSE15222	GSM225677	Control	83	male	3-4	NA	NA	NA	3.16	NA	NA
GSE15222	GSM225678	Control	68	male	3-3	NA	NA	NA	2	NA	NA
GSE15222	GSM225679	Control	82	female	3-3	NA	NA	NA	2	NA	NA
GSE15222	GSM225680	Control	70	female	4-4	NA	NA	NA	2	NA	NA
GSE15222	GSM225681	Control	86	male	3-3	NA	NA	NA	2.5	NA	NA
GSE15222	GSM225682	Control	78	male	3-3	NA	NA	NA	1.66	NA	NA
GSE15222	GSM225687	Control	85	male	3-3	NA	NA	NA	2	NA	NA
GSE15222	GSM225688	Control	75	male	3-3	NA	NA	NA	18.9	NA	NA
GSE15222	GSM225689	Control	86	female	3-3	NA	NA	NA	15.75	NA	NA
GSE15222	GSM225690	Control	75	male	3-4	NA	NA	NA	1.17	NA	NA
GSE15222	GSM225691	Control	81	male	3-3	NA	NA	NA	3.25	NA	NA
GSE15222	GSM225692	Control	72	female	3-4	NA	NA	NA	3	NA	NA
GSE15222	GSM225693	Control	81	female	3-3	NA	NA	NA	1.17	NA	NA
GSE15222	GSM225695	Control	81	male	3-3	NA	NA	NA	4.25	NA	NA
GSE15222	GSM225696	Control	81	male	3-4	NA	NA	NA	7.23	NA	NA
GSE15222	GSM225697	Control	91	male	3-3	NA	NA	NA	7.68	NA	NA
GSE15222	GSM225698	Control	84	male	3-3	NA	NA	NA	2	NA	NA
GSE15222	GSM225699	Control	96	male	3-3	NA	NA	NA	5.5	NA	NA
GSE15222	GSM225700	Control	97	female	3-3	NA	NA	NA	4	NA	NA
GSE15222	GSM225701	Control	90	male	3-4	NA	NA	NA	7.42	NA	NA
GSE15222	GSM225702	Control	67	female	3-4	NA	NA	NA	8	NA	NA
GSE15222	GSM225703	Control	83	female	3-3	NA	NA	NA	28.17	NA	NA
GSE15222	GSM225704	Control	82	female	3-3	NA	NA	NA	8.12	NA	NA
GSE15222	GSM225705	Control	66	female	3-3	NA	NA	NA	13.58	NA	NA
GSE15222	GSM225706	Control	72	female	3-3	NA	NA	NA	30	NA	NA
GSE15222	GSM225707	Control	65	female	3-3	NA	NA	NA	6	NA	NA
GSE15222	GSM225708	Control	75	female	3-3	NA	NA	NA	6	NA	NA
GSE15222	GSM225709	Control	74	female	3-3	NA	NA	NA	3	NA	NA
GSE15222	GSM225711	Control	68	male	3-3	NA	NA	NA	10	NA	NA
GSE15222	GSM225713	Control	80	female	3-4	NA	NA	NA	8	NA	NA
GSE15222	GSM225714	Control	80	male	3-3	NA	NA	NA	22	NA	NA
GSE15222	GSM225715	Control	66	male	3-3	NA	NA	NA	12	NA	NA
GSE15222	GSM225717	Control	88	male	3-3	NA	NA	NA	10	NA	NA
GSE15222	GSM225718	Control	91	female	3-3	NA	NA	NA	8	NA	NA
GSE15222	GSM225719	Control	73	male	2-3	NA	NA	NA	9	NA	NA
GSE15222	GSM225722	Control	86	female	2-3	NA	NA	NA	11	NA	NA
GSE15222	GSM225723	Control	72	female	3-3	NA	NA	NA	12	NA	NA
GSE15222	GSM225724	Control	97	male	3-3	NA	NA	NA	7	NA	NA
GSE15222	GSM225725	Control	86	male	3-3	NA	NA	NA	20	NA	NA
GSE15222	GSM225726	Control	82	male	3-3	NA	NA	NA	24	NA	NA
GSE15222	GSM225727	Control	95	female	3-3	NA	NA	NA	14	NA	NA
GSE15222	GSM225728	Control	76	female	3-3	NA	NA	NA	24	NA	NA
GSE15222	GSM225729	Control	76	male	3-4	NA	NA	NA	48	NA	NA
GSE15222	GSM225730	Control	69	male	2-3	NA	NA	NA	24	NA	NA
GSE15222	GSM225731	Control	80	female	3-3	NA	NA	NA	54	NA	NA
GSE15222	GSM225732	Control	99	female	3-3	NA	NA	NA	3.5	NA	NA
GSE15222	GSM225733	Control	68	male	3-3	NA	NA	NA	22.25	NA	NA
GSE15222	GSM225734	Control	70	male	3-3	NA	NA	NA	8.5	NA	NA
GSE15222	GSM225735	Control	87	female	3-3	NA	NA	NA	3	NA	NA
GSE15222	GSM225736	Control	99	female	2-2	NA	NA	NA	5.25	NA	NA
GSE15222	GSM225737	Control	88	female	3-3	NA	NA	NA	9	NA	NA
GSE15222	GSM225739	Control	65	male	4-4	NA	NA	NA	24	NA	NA
GSE15222	GSM225741	Control	82	male	3-3	NA	NA	NA	8.75	NA	NA
GSE15222	GSM225742	Control	78	female	3-3	NA	NA	NA	21	NA	NA
GSE15222	GSM225743	Control	85	female	3-3	NA	NA	NA	2.25	NA	NA
GSE15222	GSM225744	Control	100	female	3-3	NA	NA	NA	11.25	NA	NA
GSE15222	GSM225745	Control	87	female	2-2	NA	NA	NA	15	NA	NA
GSE15222	GSM225746	Control	85	female	3-3	NA	NA	NA	5	NA	NA
GSE15222	GSM225747	Control	97	female	2-2	NA	NA	NA	9.5	NA	NA
GSE15222	GSM225748	Control	65	male	2-3	NA	NA	NA	10.5	NA	NA
GSE15222	GSM225749	Control	65	male	3-3	NA	NA	NA	12	NA	NA
GSE15222	GSM225751	Control	87	female	3-3	NA	NA	NA	23.25	NA	NA
GSE15222	GSM225752	Control	85	female	3-4	NA	NA	NA	4	NA	NA
GSE15222	GSM225753	Control	68	male	3-3	NA	NA	NA	16	NA	NA
GSE15222	GSM225754	Control	71	male	3-3	NA	NA	NA	9.25	NA	NA
GSE15222	GSM225755	Control	83	female	2-3	NA	NA	NA	4.75	NA	NA
GSE15222	GSM225756	Control	76	male	3-3	NA	NA	NA	8.5	NA	NA
GSE15222	GSM225757	Control	67	male	2-2	NA	NA	NA	24.5	NA	NA
GSE15222	GSM225758	Control	100	female	3-3	NA	NA	NA	13	NA	NA
GSE15222	GSM225759	Control	79	male	2-2	NA	NA	NA	9	NA	NA
GSE15222	GSM225760	Control	74	male	3-4	NA	NA	NA	16	NA	NA
GSE15222	GSM225761	Control	88	female	3-3	NA	NA	NA	16	NA	NA
GSE15222	GSM225762	Control	70	male	3-3	NA	NA	NA	18	NA	NA
GSE15222	GSM225763	Control	97	female	3-3	NA	NA	NA	12	NA	NA
GSE15222	GSM225764	Control	69	male	3-3	NA	NA	NA	9.5	NA	NA
GSE15222	GSM225915	Control	99	female	3-4	NA	NA	NA	6	NA	NA
GSE15222	GSM225916	Control	81	male	3-3	NA	NA	NA	14	NA	NA
GSE15222	GSM225917	Control	85	female	2-4	NA	NA	NA	21	NA	NA
GSE15222	GSM225918	Control	82	female	3-4	NA	NA	NA	25	NA	NA
GSE15222	GSM225919	Control	70	male	4-4	NA	NA	NA	20.5	NA	NA
GSE15222	GSM225920	Control	73	male	3-3	NA	NA	NA	7	NA	NA
GSE15222	GSM225921	Control	83	male	3-3	NA	NA	NA	28	NA	NA
GSE15222	GSM225922	Control	74	male	3-3	NA	NA	NA	24	NA	NA
GSE15222	GSM225923	Control	77	male	3-4	NA	NA	NA	17	NA	NA
GSE15222	GSM225924	Control	81	male	3-4	NA	NA	NA	6	NA	NA
GSE15222	GSM225925	Control	65	male	3-3	NA	NA	NA	24	NA	NA
GSE15222	GSM225926	Control	73	female	3-4	NA	NA	NA	13.5	NA	NA
GSE15222	GSM225927	Control	85	female	3-3	NA	NA	NA	21.3	NA	NA
GSE15222	GSM225928	Control	69	male	3-3	NA	NA	NA	16	NA	NA
GSE15222	GSM225929	Control	72	male	3-3	NA	NA	NA	26	NA	NA
GSE15222	GSM225930	Control	76	female	3-3	NA	NA	NA	8.7	NA	NA
GSE15222	GSM225931	Control	73	male	3-3	NA	NA	NA	18	NA	NA
GSE15222	GSM225932	Control	66	male	3-3	NA	NA	NA	4	NA	NA
GSE15222	GSM225933	Control	85	female	3-3	NA	NA	NA	3.5	NA	NA
GSE15222	GSM225934	Control	87	male	3-3	NA	NA	NA	4	NA	NA
GSE15222	GSM225935	Control	86	female	3-3	NA	NA	NA	3	NA	NA
GSE15222	GSM225936	Control	73	female	3-3	NA	NA	NA	5	NA	NA
GSE15222	GSM225937	Control	86	male	3-4	NA	NA	NA	7.8	NA	NA
GSE15222	GSM225938	Control	72	male	3-3	NA	NA	NA	18	NA	NA
GSE15222	GSM225939	Control	69	female	3-3	NA	NA	NA	11.5	NA	NA
GSE15222	GSM225940	Control	88	female	3-3	NA	NA	NA	5	NA	NA
GSE15222	GSM225945	Control	99	female	3-3	NA	NA	NA	36	NA	NA
GSE15222	GSM225946	Control	78	male	3-4	NA	NA	NA	46	NA	NA
GSE15222	GSM225947	Control	76	female	2-3	NA	NA	NA	6	NA	NA
GSE15222	GSM225948	Control	78	male	3-4	NA	NA	NA	6	NA	NA
GSE15222	GSM225962	Control	85	female	3-3	NA	NA	NA	11	NA	NA
GSE15222	GSM226149	Control	86	female	3-4	NA	NA	NA	2.5	NA	NA
GSE15222	GSM226150	Control	67	male	3-4	NA	NA	NA	3.08	NA	NA
GSE15222	GSM226151	Control	77	male	3-3	NA	NA	NA	11.25	NA	NA
GSE15222	GSM226154	Control	65	male	2-3	NA	NA	NA	5.83	NA	NA
GSE15222	GSM226155	Control	69	male	2-4	NA	NA	NA	12	NA	NA
GSE15222	GSM226156	Control	84	male	3-3	NA	NA	NA	6	NA	NA
GSE15222	GSM226157	Control	85	female	2-3	NA	NA	NA	4.58	NA	NA
GSE15222	GSM226158	Control	94	male	3-4	NA	NA	NA	2	NA	NA
GSE15222	GSM226159	Control	89	female	3-3	NA	NA	NA	8	NA	NA
GSE15222	GSM226160	Control	87	male	3-3	NA	NA	NA	3.5	NA	NA
GSE15222	GSM226162	Control	90	male	3-3	NA	NA	NA	7	NA	NA
GSE15222	GSM226163	Control	88	female	2-2	NA	NA	NA	2.5	NA	NA
GSE15222	GSM226164	Control	94	male	3-3	NA	NA	NA	4.75	NA	NA
GSE15222	GSM226165	Control	86	female	3-4	NA	NA	NA	9.5	NA	NA
GSE15222	GSM388217	AD	97	female	3-3	NA	NA	NA	14	NA	NA
GSE15222	GSM388218	AD	101	female	3-3	NA	NA	NA	17.67	NA	NA
GSE15222	GSM388219	AD	84	male	3-4	NA	NA	NA	3.42	NA	NA
GSE15222	GSM388220	AD	95	female	3-3	NA	NA	NA	6.75	NA	NA
GSE15222	GSM388221	AD	98	female	2-4	NA	NA	NA	9.92	NA	NA
GSE15222	GSM388222	AD	102	female	3-3	NA	NA	NA	3.67	NA	NA
GSE15222	GSM388226	AD	84	male	2-4	NA	NA	NA	4.33	NA	NA
GSE15222	GSM388228	AD	93	female	3-3	NA	NA	NA	9.27	NA	NA
GSE15222	GSM388229	AD	93	male	3-4	NA	NA	NA	2	NA	NA
GSE15222	GSM388230	AD	94	female	3-4	NA	NA	NA	5.17	NA	NA
GSE15222	GSM388235	AD	84	male	3-4	NA	NA	NA	7.75	NA	NA
GSE15222	GSM388236	AD	89	male	3-4	NA	NA	NA	9.27	NA	NA
GSE15222	GSM388237	AD	89	male	3-4	NA	NA	NA	15.5	NA	NA
GSE15222	GSM388238	AD	75	female	3-4	NA	NA	NA	4.17	NA	NA
GSE15222	GSM388239	AD	80	female	4-4	NA	NA	NA	9.27	NA	NA
GSE15222	GSM388240	AD	81	male	3-3	NA	NA	NA	11.1	NA	NA
GSE15222	GSM388241	AD	97	female	2-3	NA	NA	NA	10	NA	NA
GSE15222	GSM388242	AD	87	male	4-4	NA	NA	NA	9.27	NA	NA
GSE15222	GSM388243	AD	90	female	3-4	NA	NA	NA	10.5	NA	NA
GSE15222	GSM388244	AD	90	female	3-4	NA	NA	NA	11.58	NA	NA
GSE15222	GSM388245	AD	91	male	3-4	NA	NA	NA	4.33	NA	NA
GSE15222	GSM388256	AD	81	female	2-4	NA	NA	NA	20	NA	NA
GSE15222	GSM388257	AD	82	female	3-4	NA	NA	NA	19	NA	NA
GSE15222	GSM388258	AD	78	male	4-4	NA	NA	NA	3.62	NA	NA
GSE15222	GSM388259	AD	74	male	3-3	NA	NA	NA	6	NA	NA
GSE15222	GSM388260	AD	88	male	3-4	NA	NA	NA	15	NA	NA
GSE15222	GSM388269	AD	81	female	3-4	NA	NA	NA	2	NA	NA
GSE15222	GSM388270	AD	79	female	3-4	NA	NA	NA	4.5	NA	NA
GSE15222	GSM388271	AD	74	male	3-3	NA	NA	NA	12	NA	NA
GSE15222	GSM388272	AD	73	female	4-4	NA	NA	NA	4.5	NA	NA
GSE15222	GSM388273	AD	87	male	3-3	NA	NA	NA	2.93	NA	NA
GSE15222	GSM388274	AD	86	female	3-4	NA	NA	NA	2.5	NA	NA
GSE15222	GSM388275	AD	86	female	4-4	NA	NA	NA	2.5	NA	NA
GSE15222	GSM388276	AD	87	female	4-4	NA	NA	NA	4.57	NA	NA
GSE15222	GSM388277	AD	92	female	3-3	NA	NA	NA	6	NA	NA
GSE15222	GSM388278	AD	78	female	3-4	NA	NA	NA	10	NA	NA
GSE15222	GSM388279	AD	94	female	3-3	NA	NA	NA	8	NA	NA
GSE15222	GSM388281	AD	94	female	2-4	NA	NA	NA	6	NA	NA
GSE15222	GSM388282	AD	76	male	3-4	NA	NA	NA	4.5	NA	NA
GSE15222	GSM388285	AD	86	male	3-3	NA	NA	NA	9.27	NA	NA
GSE15222	GSM388287	AD	82	male	3-4	NA	NA	NA	9.27	NA	NA
GSE15222	GSM388288	AD	78	male	3-3	NA	NA	NA	9.27	NA	NA
GSE15222	GSM388289	AD	79	male	3-3	NA	NA	NA	24	NA	NA
GSE15222	GSM388290	AD	84	female	3-4	NA	NA	NA	16.25	NA	NA
GSE15222	GSM388291	AD	87	female	3-4	NA	NA	NA	14	NA	NA
GSE15222	GSM388292	AD	86	female	3-4	NA	NA	NA	8	NA	NA
GSE15222	GSM388294	AD	84	male	3-3	NA	NA	NA	2	NA	NA
GSE15222	GSM388298	AD	71	male	4-4	NA	NA	NA	5	NA	NA
GSE15222	GSM388301	AD	84	female	4-4	NA	NA	NA	9.27	NA	NA
GSE15222	GSM388302	AD	73	male	3-3	NA	NA	NA	3	NA	NA
GSE15222	GSM388303	AD	89	female	4-4	NA	NA	NA	13	NA	NA
GSE15222	GSM388304	AD	82	female	3-3	NA	NA	NA	15	NA	NA
GSE15222	GSM388307	AD	71	male	4-4	NA	NA	NA	4	NA	NA
GSE15222	GSM388309	AD	82	male	3-4	NA	NA	NA	2.25	NA	NA
GSE15222	GSM388310	AD	75	female	3-3	NA	NA	NA	6	NA	NA
GSE15222	GSM388314	AD	81	female	3-3	NA	NA	NA	18	NA	NA
GSE15222	GSM388315	AD	86	female	3-4	NA	NA	NA	9.27	NA	NA
GSE15222	GSM388316	AD	89	male	3-4	NA	NA	NA	9.27	NA	NA
GSE15222	GSM388317	AD	73	female	4-4	NA	NA	NA	12	NA	NA
GSE15222	GSM388319	AD	73	male	3-4	NA	NA	NA	8	NA	NA
GSE15222	GSM388320	AD	81	male	2-4	NA	NA	NA	5.25	NA	NA
GSE15222	GSM388321	AD	84	female	3-4	NA	NA	NA	3.25	NA	NA
GSE15222	GSM388322	AD	93	female	3-3	NA	NA	NA	6	NA	NA
GSE15222	GSM388323	AD	82	female	3-3	NA	NA	NA	14	NA	NA
GSE15222	GSM388324	AD	76	male	3-4	NA	NA	NA	4.5	NA	NA
GSE15222	GSM388325	AD	77	male	3-4	NA	NA	NA	7.75	NA	NA
GSE15222	GSM388326	AD	86	female	3-4	NA	NA	NA	8	NA	NA
GSE15222	GSM388327	AD	85	female	3-4	NA	NA	NA	2.66	NA	NA
GSE15222	GSM388330	AD	81	male	3-4	NA	NA	NA	14	NA	NA
GSE15222	GSM388331	AD	79	male	3-4	NA	NA	NA	8	NA	NA
GSE15222	GSM388332	AD	81	male	3-3	NA	NA	NA	24	NA	NA
GSE15222	GSM388337	AD	75	male	3-3	NA	NA	NA	2	NA	NA
GSE15222	GSM388338	AD	80	female	4-4	NA	NA	NA	1.33	NA	NA
GSE15222	GSM388345	AD	96	female	3-3	NA	NA	NA	3.5	NA	NA
GSE15222	GSM388351	AD	84	female	3-4	NA	NA	NA	2.33	NA	NA
GSE15222	GSM388352	AD	84	male	4-4	NA	NA	NA	4.33	NA	NA
GSE15222	GSM388353	AD	91	female	3-4	NA	NA	NA	2	NA	NA
GSE15222	GSM388356	AD	80	male	3-4	NA	NA	NA	3.25	NA	NA
GSE15222	GSM388357	AD	81	male	3-4	NA	NA	NA	3	NA	NA
GSE15222	GSM388358	AD	87	female	4-4	NA	NA	NA	10	NA	NA
GSE15222	GSM388359	AD	85	male	3-4	NA	NA	NA	11	NA	NA
GSE15222	GSM388360	AD	90	female	3-4	NA	NA	NA	10	NA	NA
GSE15222	GSM388361	AD	79	male	3-4	NA	NA	NA	10	NA	NA
GSE15222	GSM388362	AD	87	female	3-4	NA	NA	NA	9	NA	NA
GSE15222	GSM388363	AD	75	male	3-4	NA	NA	NA	6	NA	NA
GSE15222	GSM388364	AD	92	female	3-4	NA	NA	NA	27.5	NA	NA
GSE15222	GSM388365	AD	84	female	3-3	NA	NA	NA	8	NA	NA
GSE15222	GSM388368	AD	86	female	3-4	NA	NA	NA	10	NA	NA
GSE15222	GSM388369	AD	82	male	3-4	NA	NA	NA	20	NA	NA
GSE15222	GSM388370	AD	76	male	3-4	NA	NA	NA	8	NA	NA
GSE15222	GSM388371	AD	81	female	3-4	NA	NA	NA	12	NA	NA
GSE15222	GSM388372	AD	80	female	4-4	NA	NA	NA	9.5	NA	NA
GSE15222	GSM388373	AD	83	male	2-4	NA	NA	NA	7	NA	NA
GSE15222	GSM388374	AD	83	female	2-4	NA	NA	NA	5.25	NA	NA
GSE15222	GSM388383	AD	90	female	4-4	NA	NA	NA	6	NA	NA
GSE15222	GSM388384	AD	88	female	3-4	NA	NA	NA	5	NA	NA
GSE15222	GSM388385	AD	77	male	3-4	NA	NA	NA	32	NA	NA
GSE15222	GSM388386	AD	80	female	4-4	NA	NA	NA	5	NA	NA
GSE15222	GSM388387	AD	87	male	2-4	NA	NA	NA	9	NA	NA
GSE15222	GSM388388	AD	86	male	3-4	NA	NA	NA	13.5	NA	NA
GSE15222	GSM388389	AD	75	male	3-3	NA	NA	NA	1.17	NA	NA
GSE15222	GSM388391	AD	82	female	4-4	NA	NA	NA	15.75	NA	NA
GSE15222	GSM388392	AD	73	female	3-3	NA	NA	NA	14.25	NA	NA
GSE15222	GSM388393	AD	83	male	3-4	NA	NA	NA	1.25	NA	NA
GSE15222	GSM388394	AD	86	male	3-4	NA	NA	NA	3.4	NA	NA
GSE15222	GSM388395	AD	87	female	4-4	NA	NA	NA	26.9	NA	NA
#NA: not available

## Sheet: FC_Stage-2_GSE33000
Differential gene expression analysis .Datasets obtained from Alzdata database (Reterieved on 10/07/2024) Alzdata.org
Study	Sample_ID	Disease	Age	Sex	PMI	PH	RIN
GSE33000	GSM1423780	AD	67	female	17.8 ± 8.3 (overall)	6.4 ± 0.3 (overall)	6.8 ± 0.8 (overall)
GSE33000	GSM1423781	AD	88	male	17.8 ± 8.3 (overall)	6.4 ± 0.3 (overall)	6.8 ± 0.8 (overall)
GSE33000	GSM1423782	AD	62	male	17.8 ± 8.3 (overall)	6.4 ± 0.3 (overall)	6.8 ± 0.8 (overall)
GSE33000	GSM1423783	AD	90	female	17.8 ± 8.3 (overall)	6.4 ± 0.3 (overall)	6.8 ± 0.8 (overall)
GSE33000	GSM1423784	AD	90	female	17.8 ± 8.3 (overall)	6.4 ± 0.3 (overall)	6.8 ± 0.8 (overall)
GSE33000	GSM1423785	AD	95	female	17.8 ± 8.3 (overall)	6.4 ± 0.3 (overall)	6.8 ± 0.8 (overall)
GSE33000	GSM1423786	AD	77	female	17.8 ± 8.3 (overall)	6.4 ± 0.3 (overall)	6.8 ± 0.8 (overall)
GSE33000	GSM1423787	AD	100	female	17.8 ± 8.3 (overall)	6.4 ± 0.3 (overall)	6.8 ± 0.8 (overall)
GSE33000	GSM1423788	AD	72	male	17.8 ± 8.3 (overall)	6.4 ± 0.3 (overall)	6.8 ± 0.8 (overall)
GSE33000	GSM1423789	AD	64	female	17.8 ± 8.3 (overall)	6.4 ± 0.3 (overall)	6.8 ± 0.8 (overall)
GSE33000	GSM1423790	AD	89	female	17.8 ± 8.3 (overall)	6.4 ± 0.3 (overall)	6.8 ± 0.8 (overall)
GSE33000	GSM1423791	AD	80	female	17.8 ± 8.3 (overall)	6.4 ± 0.3 (overall)	6.8 ± 0.8 (overall)
GSE33000	GSM1423792	AD	61	female	17.8 ± 8.3 (overall)	6.4 ± 0.3 (overall)	6.8 ± 0.8 (overall)
GSE33000	GSM1423793	AD	93	male	17.8 ± 8.3 (overall)	6.4 ± 0.3 (overall)	6.8 ± 0.8 (overall)
GSE33000	GSM1423794	AD	81	female	17.8 ± 8.3 (overall)	6.4 ± 0.3 (overall)	6.8 ± 0.8 (overall)
GSE33000	GSM1423795	AD	89	male	17.8 ± 8.3 (overall)	6.4 ± 0.3 (overall)	6.8 ± 0.8 (overall)
GSE33000	GSM1423796	AD	81	male	17.8 ± 8.3 (overall)	6.4 ± 0.3 (overall)	6.8 ± 0.8 (overall)
GSE33000	GSM1423797	AD	85	female	17.8 ± 8.3 (overall)	6.4 ± 0.3 (overall)	6.8 ± 0.8 (overall)
GSE33000	GSM1423798	AD	79	male	17.8 ± 8.3 (overall)	6.4 ± 0.3 (overall)	6.8 ± 0.8 (overall)
GSE33000	GSM1423799	AD	77	female	17.8 ± 8.3 (overall)	6.4 ± 0.3 (overall)	6.8 ± 0.8 (overall)
GSE33000	GSM1423800	AD	91	female	17.8 ± 8.3 (overall)	6.4 ± 0.3 (overall)	6.8 ± 0.8 (overall)
GSE33000	GSM1423801	AD	87	male	17.8 ± 8.3 (overall)	6.4 ± 0.3 (overall)	6.8 ± 0.8 (overall)
GSE33000	GSM1423802	AD	77	female	17.8 ± 8.3 (overall)	6.4 ± 0.3 (overall)	6.8 ± 0.8 (overall)
GSE33000	GSM1423803	AD	77	male	17.8 ± 8.3 (overall)	6.4 ± 0.3 (overall)	6.8 ± 0.8 (overall)
GSE33000	GSM1423804	AD	75	female	17.8 ± 8.3 (overall)	6.4 ± 0.3 (overall)	6.8 ± 0.8 (overall)
GSE33000	GSM1423805	AD	76	female	17.8 ± 8.3 (overall)	6.4 ± 0.3 (overall)	6.8 ± 0.8 (overall)
GSE33000	GSM1423806	AD	84	female	17.8 ± 8.3 (overall)	6.4 ± 0.3 (overall)	6.8 ± 0.8 (overall)
GSE33000	GSM1423807	AD	65	male	17.8 ± 8.3 (overall)	6.4 ± 0.3 (overall)	6.8 ± 0.8 (overall)
GSE33000	GSM1423808	AD	66	female	17.8 ± 8.3 (overall)	6.4 ± 0.3 (overall)	6.8 ± 0.8 (overall)
GSE33000	GSM1423809	AD	55	male	17.8 ± 8.3 (overall)	6.4 ± 0.3 (overall)	6.8 ± 0.8 (overall)
GSE33000	GSM1423810	AD	77	male	17.8 ± 8.3 (overall)	6.4 ± 0.3 (overall)	6.8 ± 0.8 (overall)
GSE33000	GSM1423811	AD	61	male	17.8 ± 8.3 (overall)	6.4 ± 0.3 (overall)	6.8 ± 0.8 (overall)
GSE33000	GSM1423812	AD	79	male	17.8 ± 8.3 (overall)	6.4 ± 0.3 (overall)	6.8 ± 0.8 (overall)
GSE33000	GSM1423813	AD	85	male	17.8 ± 8.3 (overall)	6.4 ± 0.3 (overall)	6.8 ± 0.8 (overall)
GSE33000	GSM1423814	AD	79	female	17.8 ± 8.3 (overall)	6.4 ± 0.3 (overall)	6.8 ± 0.8 (overall)
GSE33000	GSM1423815	AD	89	female	17.8 ± 8.3 (overall)	6.4 ± 0.3 (overall)	6.8 ± 0.8 (overall)
GSE33000	GSM1423816	AD	74	male	17.8 ± 8.3 (overall)	6.4 ± 0.3 (overall)	6.8 ± 0.8 (overall)
GSE33000	GSM1423817	AD	89	male	17.8 ± 8.3 (overall)	6.4 ± 0.3 (overall)	6.8 ± 0.8 (overall)
GSE33000	GSM1423818	AD	85	female	17.8 ± 8.3 (overall)	6.4 ± 0.3 (overall)	6.8 ± 0.8 (overall)
GSE33000	GSM1423819	AD	67	female	17.8 ± 8.3 (overall)	6.4 ± 0.3 (overall)	6.8 ± 0.8 (overall)
GSE33000	GSM1423820	AD	90	female	17.8 ± 8.3 (overall)	6.4 ± 0.3 (overall)	6.8 ± 0.8 (overall)
GSE33000	GSM1423821	AD	92	female	17.8 ± 8.3 (overall)	6.4 ± 0.3 (overall)	6.8 ± 0.8 (overall)
GSE33000	GSM1423822	AD	76	female	17.8 ± 8.3 (overall)	6.4 ± 0.3 (overall)	6.8 ± 0.8 (overall)
GSE33000	GSM1423823	AD	84	female	17.8 ± 8.3 (overall)	6.4 ± 0.3 (overall)	6.8 ± 0.8 (overall)
GSE33000	GSM1423824	AD	83	female	17.8 ± 8.3 (overall)	6.4 ± 0.3 (overall)	6.8 ± 0.8 (overall)
GSE33000	GSM1423825	AD	75	female	17.8 ± 8.3 (overall)	6.4 ± 0.3 (overall)	6.8 ± 0.8 (overall)
GSE33000	GSM1423826	AD	82	male	17.8 ± 8.3 (overall)	6.4 ± 0.3 (overall)	6.8 ± 0.8 (overall)
GSE33000	GSM1423827	AD	87	female	17.8 ± 8.3 (overall)	6.4 ± 0.3 (overall)	6.8 ± 0.8 (overall)
GSE33000	GSM1423828	AD	92	male	17.8 ± 8.3 (overall)	6.4 ± 0.3 (overall)	6.8 ± 0.8 (overall)
GSE33000	GSM1423829	AD	74	female	17.8 ± 8.3 (overall)	6.4 ± 0.3 (overall)	6.8 ± 0.8 (overall)
GSE33000	GSM1423830	AD	83	female	17.8 ± 8.3 (overall)	6.4 ± 0.3 (overall)	6.8 ± 0.8 (overall)
GSE33000	GSM1423831	AD	77	male	17.8 ± 8.3 (overall)	6.4 ± 0.3 (overall)	6.8 ± 0.8 (overall)
GSE33000	GSM1423832	AD	68	male	17.8 ± 8.3 (overall)	6.4 ± 0.3 (overall)	6.8 ± 0.8 (overall)
GSE33000	GSM1423833	AD	87	male	17.8 ± 8.3 (overall)	6.4 ± 0.3 (overall)	6.8 ± 0.8 (overall)
GSE33000	GSM1423834	AD	83	female	17.8 ± 8.3 (overall)	6.4 ± 0.3 (overall)	6.8 ± 0.8 (overall)
GSE33000	GSM1423835	AD	77	male	17.8 ± 8.3 (overall)	6.4 ± 0.3 (overall)	6.8 ± 0.8 (overall)
GSE33000	GSM1423836	AD	78	male	17.8 ± 8.3 (overall)	6.4 ± 0.3 (overall)	6.8 ± 0.8 (overall)
GSE33000	GSM1423837	AD	85	male	17.8 ± 8.3 (overall)	6.4 ± 0.3 (overall)	6.8 ± 0.8 (overall)
GSE33000	GSM1423838	AD	67	female	17.8 ± 8.3 (overall)	6.4 ± 0.3 (overall)	6.8 ± 0.8 (overall)
GSE33000	GSM1423839	AD	89	male	17.8 ± 8.3 (overall)	6.4 ± 0.3 (overall)	6.8 ± 0.8 (overall)
GSE33000	GSM1423840	AD	87	female	17.8 ± 8.3 (overall)	6.4 ± 0.3 (overall)	6.8 ± 0.8 (overall)
GSE33000	GSM1423841	AD	74	male	17.8 ± 8.3 (overall)	6.4 ± 0.3 (overall)	6.8 ± 0.8 (overall)
GSE33000	GSM1423842	AD	69	female	17.8 ± 8.3 (overall)	6.4 ± 0.3 (overall)	6.8 ± 0.8 (overall)
GSE33000	GSM1423843	AD	73	male	17.8 ± 8.3 (overall)	6.4 ± 0.3 (overall)	6.8 ± 0.8 (overall)
GSE33000	GSM1423844	AD	83	male	17.8 ± 8.3 (overall)	6.4 ± 0.3 (overall)	6.8 ± 0.8 (overall)
GSE33000	GSM1423845	AD	62	female	17.8 ± 8.3 (overall)	6.4 ± 0.3 (overall)	6.8 ± 0.8 (overall)
GSE33000	GSM1423846	AD	83	male	17.8 ± 8.3 (overall)	6.4 ± 0.3 (overall)	6.8 ± 0.8 (overall)
GSE33000	GSM1423847	AD	75	male	17.8 ± 8.3 (overall)	6.4 ± 0.3 (overall)	6.8 ± 0.8 (overall)
GSE33000	GSM1423848	AD	82	male	17.8 ± 8.3 (overall)	6.4 ± 0.3 (overall)	6.8 ± 0.8 (overall)
GSE33000	GSM1423849	AD	83	female	17.8 ± 8.3 (overall)	6.4 ± 0.3 (overall)	6.8 ± 0.8 (overall)
GSE33000	GSM1423850	AD	80	male	17.8 ± 8.3 (overall)	6.4 ± 0.3 (overall)	6.8 ± 0.8 (overall)
GSE33000	GSM1423851	AD	92	female	17.8 ± 8.3 (overall)	6.4 ± 0.3 (overall)	6.8 ± 0.8 (overall)
GSE33000	GSM1423852	AD	81	female	17.8 ± 8.3 (overall)	6.4 ± 0.3 (overall)	6.8 ± 0.8 (overall)
GSE33000	GSM1423853	AD	85	female	17.8 ± 8.3 (overall)	6.4 ± 0.3 (overall)	6.8 ± 0.8 (overall)
GSE33000	GSM1423854	AD	68	female	17.8 ± 8.3 (overall)	6.4 ± 0.3 (overall)	6.8 ± 0.8 (overall)
GSE33000	GSM1423855	AD	81	female	17.8 ± 8.3 (overall)	6.4 ± 0.3 (overall)	6.8 ± 0.8 (overall)
GSE33000	GSM1423856	AD	84	female	17.8 ± 8.3 (overall)	6.4 ± 0.3 (overall)	6.8 ± 0.8 (overall)
GSE33000	GSM1423857	AD	73	male	17.8 ± 8.3 (overall)	6.4 ± 0.3 (overall)	6.8 ± 0.8 (overall)
GSE33000	GSM1423858	AD	98	female	17.8 ± 8.3 (overall)	6.4 ± 0.3 (overall)	6.8 ± 0.8 (overall)
GSE33000	GSM1423859	AD	82	female	17.8 ± 8.3 (overall)	6.4 ± 0.3 (overall)	6.8 ± 0.8 (overall)
GSE33000	GSM1423860	AD	86	male	17.8 ± 8.3 (overall)	6.4 ± 0.3 (overall)	6.8 ± 0.8 (overall)
GSE33000	GSM1423861	AD	71	male	17.8 ± 8.3 (overall)	6.4 ± 0.3 (overall)	6.8 ± 0.8 (overall)
GSE33000	GSM1423862	AD	86	female	17.8 ± 8.3 (overall)	6.4 ± 0.3 (overall)	6.8 ± 0.8 (overall)
GSE33000	GSM1423863	AD	80	female	17.8 ± 8.3 (overall)	6.4 ± 0.3 (overall)	6.8 ± 0.8 (overall)
GSE33000	GSM1423864	AD	77	male	17.8 ± 8.3 (overall)	6.4 ± 0.3 (overall)	6.8 ± 0.8 (overall)
GSE33000	GSM1423865	AD	83	female	17.8 ± 8.3 (overall)	6.4 ± 0.3 (overall)	6.8 ± 0.8 (overall)
GSE33000	GSM1423866	AD	88	male	17.8 ± 8.3 (overall)	6.4 ± 0.3 (overall)	6.8 ± 0.8 (overall)
GSE33000	GSM1423867	AD	64	male	17.8 ± 8.3 (overall)	6.4 ± 0.3 (overall)	6.8 ± 0.8 (overall)
GSE33000	GSM1423868	AD	70	male	17.8 ± 8.3 (overall)	6.4 ± 0.3 (overall)	6.8 ± 0.8 (overall)
GSE33000	GSM1423869	AD	82	female	17.8 ± 8.3 (overall)	6.4 ± 0.3 (overall)	6.8 ± 0.8 (overall)
GSE33000	GSM1423870	AD	67	female	17.8 ± 8.3 (overall)	6.4 ± 0.3 (overall)	6.8 ± 0.8 (overall)
GSE33000	GSM1423871	AD	80	male	17.8 ± 8.3 (overall)	6.4 ± 0.3 (overall)	6.8 ± 0.8 (overall)
GSE33000	GSM1423872	AD	80	female	17.8 ± 8.3 (overall)	6.4 ± 0.3 (overall)	6.8 ± 0.8 (overall)
GSE33000	GSM1423873	AD	85	female	17.8 ± 8.3 (overall)	6.4 ± 0.3 (overall)	6.8 ± 0.8 (overall)
GSE33000	GSM1423874	AD	86	female	17.8 ± 8.3 (overall)	6.4 ± 0.3 (overall)	6.8 ± 0.8 (overall)
GSE33000	GSM1423875	AD	85	male	17.8 ± 8.3 (overall)	6.4 ± 0.3 (overall)	6.8 ± 0.8 (overall)
GSE33000	GSM1423876	AD	88	male	17.8 ± 8.3 (overall)	6.4 ± 0.3 (overall)	6.8 ± 0.8 (overall)
GSE33000	GSM1423877	AD	89	male	17.8 ± 8.3 (overall)	6.4 ± 0.3 (overall)	6.8 ± 0.8 (overall)
GSE33000	GSM1423878	AD	81	male	17.8 ± 8.3 (overall)	6.4 ± 0.3 (overall)	6.8 ± 0.8 (overall)
GSE33000	GSM1423879	AD	91	female	17.8 ± 8.3 (overall)	6.4 ± 0.3 (overall)	6.8 ± 0.8 (overall)
GSE33000	GSM1423880	AD	89	female	17.8 ± 8.3 (overall)	6.4 ± 0.3 (overall)	6.8 ± 0.8 (overall)
GSE33000	GSM1423881	AD	76	female	17.8 ± 8.3 (overall)	6.4 ± 0.3 (overall)	6.8 ± 0.8 (overall)
GSE33000	GSM1423882	AD	90	female	17.8 ± 8.3 (overall)	6.4 ± 0.3 (overall)	6.8 ± 0.8 (overall)
GSE33000	GSM1423883	AD	87	female	17.8 ± 8.3 (overall)	6.4 ± 0.3 (overall)	6.8 ± 0.8 (overall)
GSE33000	GSM1423884	AD	73	male	17.8 ± 8.3 (overall)	6.4 ± 0.3 (overall)	6.8 ± 0.8 (overall)
GSE33000	GSM1423885	AD	77	male	17.8 ± 8.3 (overall)	6.4 ± 0.3 (overall)	6.8 ± 0.8 (overall)
GSE33000	GSM1423886	AD	84	female	17.8 ± 8.3 (overall)	6.4 ± 0.3 (overall)	6.8 ± 0.8 (overall)
GSE33000	GSM1423887	AD	87	male	17.8 ± 8.3 (overall)	6.4 ± 0.3 (overall)	6.8 ± 0.8 (overall)
GSE33000	GSM1423888	AD	78	male	17.8 ± 8.3 (overall)	6.4 ± 0.3 (overall)	6.8 ± 0.8 (overall)
GSE33000	GSM1423889	AD	73	male	17.8 ± 8.3 (overall)	6.4 ± 0.3 (overall)	6.8 ± 0.8 (overall)
GSE33000	GSM1423890	AD	71	male	17.8 ± 8.3 (overall)	6.4 ± 0.3 (overall)	6.8 ± 0.8 (overall)
GSE33000	GSM1423891	AD	93	female	17.8 ± 8.3 (overall)	6.4 ± 0.3 (overall)	6.8 ± 0.8 (overall)
GSE33000	GSM1423892	AD	91	female	17.8 ± 8.3 (overall)	6.4 ± 0.3 (overall)	6.8 ± 0.8 (overall)
GSE33000	GSM1423893	AD	87	female	17.8 ± 8.3 (overall)	6.4 ± 0.3 (overall)	6.8 ± 0.8 (overall)
GSE33000	GSM1423894	AD	95	female	17.8 ± 8.3 (overall)	6.4 ± 0.3 (overall)	6.8 ± 0.8 (overall)
GSE33000	GSM1423895	AD	82	male	17.8 ± 8.3 (overall)	6.4 ± 0.3 (overall)	6.8 ± 0.8 (overall)
GSE33000	GSM1423896	AD	72	male	17.8 ± 8.3 (overall)	6.4 ± 0.3 (overall)	6.8 ± 0.8 (overall)
GSE33000	GSM1423897	AD	80	male	17.8 ± 8.3 (overall)	6.4 ± 0.3 (overall)	6.8 ± 0.8 (overall)
GSE33000	GSM1423898	AD	88	female	17.8 ± 8.3 (overall)	6.4 ± 0.3 (overall)	6.8 ± 0.8 (overall)
GSE33000	GSM1423899	AD	91	female	17.8 ± 8.3 (overall)	6.4 ± 0.3 (overall)	6.8 ± 0.8 (overall)
GSE33000	GSM1423900	AD	94	female	17.8 ± 8.3 (overall)	6.4 ± 0.3 (overall)	6.8 ± 0.8 (overall)
GSE33000	GSM1423901	AD	84	female	17.8 ± 8.3 (overall)	6.4 ± 0.3 (overall)	6.8 ± 0.8 (overall)
GSE33000	GSM1423902	AD	80	female	17.8 ± 8.3 (overall)	6.4 ± 0.3 (overall)	6.8 ± 0.8 (overall)
GSE33000	GSM1423903	AD	80	female	17.8 ± 8.3 (overall)	6.4 ± 0.3 (overall)	6.8 ± 0.8 (overall)
GSE33000	GSM1423904	AD	86	male	17.8 ± 8.3 (overall)	6.4 ± 0.3 (overall)	6.8 ± 0.8 (overall)
GSE33000	GSM1423905	AD	67	male	17.8 ± 8.3 (overall)	6.4 ± 0.3 (overall)	6.8 ± 0.8 (overall)
GSE33000	GSM1423906	AD	73	male	17.8 ± 8.3 (overall)	6.4 ± 0.3 (overall)	6.8 ± 0.8 (overall)
GSE33000	GSM1423907	AD	86	female	17.8 ± 8.3 (overall)	6.4 ± 0.3 (overall)	6.8 ± 0.8 (overall)
GSE33000	GSM1423908	AD	94	female	17.8 ± 8.3 (overall)	6.4 ± 0.3 (overall)	6.8 ± 0.8 (overall)
GSE33000	GSM1423909	AD	85	male	17.8 ± 8.3 (overall)	6.4 ± 0.3 (overall)	6.8 ± 0.8 (overall)
GSE33000	GSM1423910	AD	86	female	17.8 ± 8.3 (overall)	6.4 ± 0.3 (overall)	6.8 ± 0.8 (overall)
GSE33000	GSM1423911	AD	78	female	17.8 ± 8.3 (overall)	6.4 ± 0.3 (overall)	6.8 ± 0.8 (overall)
GSE33000	GSM1423912	AD	61	male	17.8 ± 8.3 (overall)	6.4 ± 0.3 (overall)	6.8 ± 0.8 (overall)
GSE33000	GSM1423913	AD	89	female	17.8 ± 8.3 (overall)	6.4 ± 0.3 (overall)	6.8 ± 0.8 (overall)
GSE33000	GSM1423914	AD	74	female	17.8 ± 8.3 (overall)	6.4 ± 0.3 (overall)	6.8 ± 0.8 (overall)
GSE33000	GSM1423915	AD	86	female	17.8 ± 8.3 (overall)	6.4 ± 0.3 (overall)	6.8 ± 0.8 (overall)
GSE33000	GSM1423916	AD	73	male	17.8 ± 8.3 (overall)	6.4 ± 0.3 (overall)	6.8 ± 0.8 (overall)
GSE33000	GSM1423917	AD	54	female	17.8 ± 8.3 (overall)	6.4 ± 0.3 (overall)	6.8 ± 0.8 (overall)
GSE33000	GSM1423918	AD	73	female	17.8 ± 8.3 (overall)	6.4 ± 0.3 (overall)	6.8 ± 0.8 (overall)
GSE33000	GSM1423919	AD	79	male	17.8 ± 8.3 (overall)	6.4 ± 0.3 (overall)	6.8 ± 0.8 (overall)
GSE33000	GSM1423920	AD	84	female	17.8 ± 8.3 (overall)	6.4 ± 0.3 (overall)	6.8 ± 0.8 (overall)
GSE33000	GSM1423921	AD	83	female	17.8 ± 8.3 (overall)	6.4 ± 0.3 (overall)	6.8 ± 0.8 (overall)
GSE33000	GSM1423922	AD	75	female	17.8 ± 8.3 (overall)	6.4 ± 0.3 (overall)	6.8 ± 0.8 (overall)
GSE33000	GSM1423923	AD	82	male	17.8 ± 8.3 (overall)	6.4 ± 0.3 (overall)	6.8 ± 0.8 (overall)
GSE33000	GSM1423924	AD	86	male	17.8 ± 8.3 (overall)	6.4 ± 0.3 (overall)	6.8 ± 0.8 (overall)
GSE33000	GSM1423925	AD	75	male	17.8 ± 8.3 (overall)	6.4 ± 0.3 (overall)	6.8 ± 0.8 (overall)
GSE33000	GSM1423926	AD	54	female	17.8 ± 8.3 (overall)	6.4 ± 0.3 (overall)	6.8 ± 0.8 (overall)
GSE33000	GSM1423927	AD	87	female	17.8 ± 8.3 (overall)	6.4 ± 0.3 (overall)	6.8 ± 0.8 (overall)
GSE33000	GSM1423928	AD	75	female	17.8 ± 8.3 (overall)	6.4 ± 0.3 (overall)	6.8 ± 0.8 (overall)
GSE33000	GSM1423929	AD	75	female	17.8 ± 8.3 (overall)	6.4 ± 0.3 (overall)	6.8 ± 0.8 (overall)
GSE33000	GSM1423930	AD	76	male	17.8 ± 8.3 (overall)	6.4 ± 0.3 (overall)	6.8 ± 0.8 (overall)
GSE33000	GSM1423931	AD	62	female	17.8 ± 8.3 (overall)	6.4 ± 0.3 (overall)	6.8 ± 0.8 (overall)
GSE33000	GSM1423932	AD	67	male	17.8 ± 8.3 (overall)	6.4 ± 0.3 (overall)	6.8 ± 0.8 (overall)
GSE33000	GSM1423933	AD	82	female	17.8 ± 8.3 (overall)	6.4 ± 0.3 (overall)	6.8 ± 0.8 (overall)
GSE33000	GSM1423934	AD	86	male	17.8 ± 8.3 (overall)	6.4 ± 0.3 (overall)	6.8 ± 0.8 (overall)
GSE33000	GSM1423935	AD	73	male	17.8 ± 8.3 (overall)	6.4 ± 0.3 (overall)	6.8 ± 0.8 (overall)
GSE33000	GSM1423936	AD	84	female	17.8 ± 8.3 (overall)	6.4 ± 0.3 (overall)	6.8 ± 0.8 (overall)
GSE33000	GSM1423937	AD	65	female	17.8 ± 8.3 (overall)	6.4 ± 0.3 (overall)	6.8 ± 0.8 (overall)
GSE33000	GSM1423938	AD	61	female	17.8 ± 8.3 (overall)	6.4 ± 0.3 (overall)	6.8 ± 0.8 (overall)
GSE33000	GSM1423939	AD	76	male	17.8 ± 8.3 (overall)	6.4 ± 0.3 (overall)	6.8 ± 0.8 (overall)
GSE33000	GSM1423940	AD	98	male	17.8 ± 8.3 (overall)	6.4 ± 0.3 (overall)	6.8 ± 0.8 (overall)
GSE33000	GSM1423941	AD	72	male	17.8 ± 8.3 (overall)	6.4 ± 0.3 (overall)	6.8 ± 0.8 (overall)
GSE33000	GSM1423942	AD	92	male	17.8 ± 8.3 (overall)	6.4 ± 0.3 (overall)	6.8 ± 0.8 (overall)
GSE33000	GSM1423943	AD	87	male	17.8 ± 8.3 (overall)	6.4 ± 0.3 (overall)	6.8 ± 0.8 (overall)
GSE33000	GSM1423944	AD	93	female	17.8 ± 8.3 (overall)	6.4 ± 0.3 (overall)	6.8 ± 0.8 (overall)
GSE33000	GSM1423945	AD	71	male	17.8 ± 8.3 (overall)	6.4 ± 0.3 (overall)	6.8 ± 0.8 (overall)
GSE33000	GSM1423946	AD	87	female	17.8 ± 8.3 (overall)	6.4 ± 0.3 (overall)	6.8 ± 0.8 (overall)
GSE33000	GSM1423947	AD	82	male	17.8 ± 8.3 (overall)	6.4 ± 0.3 (overall)	6.8 ± 0.8 (overall)
GSE33000	GSM1423948	AD	63	male	17.8 ± 8.3 (overall)	6.4 ± 0.3 (overall)	6.8 ± 0.8 (overall)
GSE33000	GSM1423949	AD	88	female	17.8 ± 8.3 (overall)	6.4 ± 0.3 (overall)	6.8 ± 0.8 (overall)
GSE33000	GSM1423950	AD	77	male	17.8 ± 8.3 (overall)	6.4 ± 0.3 (overall)	6.8 ± 0.8 (overall)
GSE33000	GSM1423951	AD	77	male	17.8 ± 8.3 (overall)	6.4 ± 0.3 (overall)	6.8 ± 0.8 (overall)
GSE33000	GSM1423952	AD	92	female	17.8 ± 8.3 (overall)	6.4 ± 0.3 (overall)	6.8 ± 0.8 (overall)
GSE33000	GSM1423953	AD	93	female	17.8 ± 8.3 (overall)	6.4 ± 0.3 (overall)	6.8 ± 0.8 (overall)
GSE33000	GSM1423954	AD	69	female	17.8 ± 8.3 (overall)	6.4 ± 0.3 (overall)	6.8 ± 0.8 (overall)
GSE33000	GSM1423955	AD	89	male	17.8 ± 8.3 (overall)	6.4 ± 0.3 (overall)	6.8 ± 0.8 (overall)
GSE33000	GSM1423956	AD	91	female	17.8 ± 8.3 (overall)	6.4 ± 0.3 (overall)	6.8 ± 0.8 (overall)
GSE33000	GSM1423957	AD	84	female	17.8 ± 8.3 (overall)	6.4 ± 0.3 (overall)	6.8 ± 0.8 (overall)
GSE33000	GSM1423958	AD	86	male	17.8 ± 8.3 (overall)	6.4 ± 0.3 (overall)	6.8 ± 0.8 (overall)
GSE33000	GSM1423959	AD	89	female	17.8 ± 8.3 (overall)	6.4 ± 0.3 (overall)	6.8 ± 0.8 (overall)
GSE33000	GSM1423960	AD	76	female	17.8 ± 8.3 (overall)	6.4 ± 0.3 (overall)	6.8 ± 0.8 (overall)
GSE33000	GSM1423961	AD	78	female	17.8 ± 8.3 (overall)	6.4 ± 0.3 (overall)	6.8 ± 0.8 (overall)
GSE33000	GSM1423962	AD	70	female	17.8 ± 8.3 (overall)	6.4 ± 0.3 (overall)	6.8 ± 0.8 (overall)
GSE33000	GSM1423963	AD	90	female	17.8 ± 8.3 (overall)	6.4 ± 0.3 (overall)	6.8 ± 0.8 (overall)
GSE33000	GSM1423964	AD	72	female	17.8 ± 8.3 (overall)	6.4 ± 0.3 (overall)	6.8 ± 0.8 (overall)
GSE33000	GSM1423965	AD	63	female	17.8 ± 8.3 (overall)	6.4 ± 0.3 (overall)	6.8 ± 0.8 (overall)
GSE33000	GSM1423966	AD	98	male	17.8 ± 8.3 (overall)	6.4 ± 0.3 (overall)	6.8 ± 0.8 (overall)
GSE33000	GSM1423967	AD	93	male	17.8 ± 8.3 (overall)	6.4 ± 0.3 (overall)	6.8 ± 0.8 (overall)
GSE33000	GSM1423968	AD	69	male	17.8 ± 8.3 (overall)	6.4 ± 0.3 (overall)	6.8 ± 0.8 (overall)
GSE33000	GSM1423969	AD	80	female	17.8 ± 8.3 (overall)	6.4 ± 0.3 (overall)	6.8 ± 0.8 (overall)
GSE33000	GSM1423970	AD	79	male	17.8 ± 8.3 (overall)	6.4 ± 0.3 (overall)	6.8 ± 0.8 (overall)
GSE33000	GSM1423971	AD	91	female	17.8 ± 8.3 (overall)	6.4 ± 0.3 (overall)	6.8 ± 0.8 (overall)
GSE33000	GSM1423972	AD	88	female	17.8 ± 8.3 (overall)	6.4 ± 0.3 (overall)	6.8 ± 0.8 (overall)
GSE33000	GSM1423973	AD	95	female	17.8 ± 8.3 (overall)	6.4 ± 0.3 (overall)	6.8 ± 0.8 (overall)
GSE33000	GSM1423974	AD	66	female	17.8 ± 8.3 (overall)	6.4 ± 0.3 (overall)	6.8 ± 0.8 (overall)
GSE33000	GSM1423975	AD	85	male	17.8 ± 8.3 (overall)	6.4 ± 0.3 (overall)	6.8 ± 0.8 (overall)
GSE33000	GSM1423976	AD	84	female	17.8 ± 8.3 (overall)	6.4 ± 0.3 (overall)	6.8 ± 0.8 (overall)
GSE33000	GSM1423977	AD	97	female	17.8 ± 8.3 (overall)	6.4 ± 0.3 (overall)	6.8 ± 0.8 (overall)
GSE33000	GSM1423978	AD	84	male	17.8 ± 8.3 (overall)	6.4 ± 0.3 (overall)	6.8 ± 0.8 (overall)
GSE33000	GSM1423979	AD	84	female	17.8 ± 8.3 (overall)	6.4 ± 0.3 (overall)	6.8 ± 0.8 (overall)
GSE33000	GSM1423980	AD	78	female	17.8 ± 8.3 (overall)	6.4 ± 0.3 (overall)	6.8 ± 0.8 (overall)
GSE33000	GSM1423981	AD	88	female	17.8 ± 8.3 (overall)	6.4 ± 0.3 (overall)	6.8 ± 0.8 (overall)
GSE33000	GSM1423982	AD	89	female	17.8 ± 8.3 (overall)	6.4 ± 0.3 (overall)	6.8 ± 0.8 (overall)
GSE33000	GSM1423983	AD	84	female	17.8 ± 8.3 (overall)	6.4 ± 0.3 (overall)	6.8 ± 0.8 (overall)
GSE33000	GSM1423984	AD	84	female	17.8 ± 8.3 (overall)	6.4 ± 0.3 (overall)	6.8 ± 0.8 (overall)
GSE33000	GSM1423985	AD	80	male	17.8 ± 8.3 (overall)	6.4 ± 0.3 (overall)	6.8 ± 0.8 (overall)
GSE33000	GSM1423986	AD	77	male	17.8 ± 8.3 (overall)	6.4 ± 0.3 (overall)	6.8 ± 0.8 (overall)
GSE33000	GSM1423987	AD	93	female	17.8 ± 8.3 (overall)	6.4 ± 0.3 (overall)	6.8 ± 0.8 (overall)
GSE33000	GSM1423988	AD	88	male	17.8 ± 8.3 (overall)	6.4 ± 0.3 (overall)	6.8 ± 0.8 (overall)
GSE33000	GSM1423989	AD	78	female	17.8 ± 8.3 (overall)	6.4 ± 0.3 (overall)	6.8 ± 0.8 (overall)
GSE33000	GSM1423990	AD	77	female	17.8 ± 8.3 (overall)	6.4 ± 0.3 (overall)	6.8 ± 0.8 (overall)
GSE33000	GSM1423991	AD	87	female	17.8 ± 8.3 (overall)	6.4 ± 0.3 (overall)	6.8 ± 0.8 (overall)
GSE33000	GSM1423992	AD	88	female	17.8 ± 8.3 (overall)	6.4 ± 0.3 (overall)	6.8 ± 0.8 (overall)
GSE33000	GSM1423993	AD	84	male	17.8 ± 8.3 (overall)	6.4 ± 0.3 (overall)	6.8 ± 0.8 (overall)
GSE33000	GSM1423994	AD	80	male	17.8 ± 8.3 (overall)	6.4 ± 0.3 (overall)	6.8 ± 0.8 (overall)
GSE33000	GSM1423995	AD	83	female	17.8 ± 8.3 (overall)	6.4 ± 0.3 (overall)	6.8 ± 0.8 (overall)
GSE33000	GSM1423996	AD	81	female	17.8 ± 8.3 (overall)	6.4 ± 0.3 (overall)	6.8 ± 0.8 (overall)
GSE33000	GSM1423997	AD	83	female	17.8 ± 8.3 (overall)	6.4 ± 0.3 (overall)	6.8 ± 0.8 (overall)
GSE33000	GSM1423998	AD	77	female	17.8 ± 8.3 (overall)	6.4 ± 0.3 (overall)	6.8 ± 0.8 (overall)
GSE33000	GSM1423999	AD	81	female	17.8 ± 8.3 (overall)	6.4 ± 0.3 (overall)	6.8 ± 0.8 (overall)
GSE33000	GSM1424000	AD	87	male	17.8 ± 8.3 (overall)	6.4 ± 0.3 (overall)	6.8 ± 0.8 (overall)
GSE33000	GSM1424001	AD	87	female	17.8 ± 8.3 (overall)	6.4 ± 0.3 (overall)	6.8 ± 0.8 (overall)
GSE33000	GSM1424002	AD	85	female	17.8 ± 8.3 (overall)	6.4 ± 0.3 (overall)	6.8 ± 0.8 (overall)
GSE33000	GSM1424003	AD	78	male	17.8 ± 8.3 (overall)	6.4 ± 0.3 (overall)	6.8 ± 0.8 (overall)
GSE33000	GSM1424004	AD	83	female	17.8 ± 8.3 (overall)	6.4 ± 0.3 (overall)	6.8 ± 0.8 (overall)
GSE33000	GSM1424005	AD	87	female	17.8 ± 8.3 (overall)	6.4 ± 0.3 (overall)	6.8 ± 0.8 (overall)
GSE33000	GSM1424006	AD	80	female	17.8 ± 8.3 (overall)	6.4 ± 0.3 (overall)	6.8 ± 0.8 (overall)
GSE33000	GSM1424007	AD	92	female	17.8 ± 8.3 (overall)	6.4 ± 0.3 (overall)	6.8 ± 0.8 (overall)
GSE33000	GSM1424008	AD	88	female	17.8 ± 8.3 (overall)	6.4 ± 0.3 (overall)	6.8 ± 0.8 (overall)
GSE33000	GSM1424009	AD	73	male	17.8 ± 8.3 (overall)	6.4 ± 0.3 (overall)	6.8 ± 0.8 (overall)
GSE33000	GSM1424010	AD	72	male	17.8 ± 8.3 (overall)	6.4 ± 0.3 (overall)	6.8 ± 0.8 (overall)
GSE33000	GSM1424011	AD	94	female	17.8 ± 8.3 (overall)	6.4 ± 0.3 (overall)	6.8 ± 0.8 (overall)
GSE33000	GSM1424012	AD	72	male	17.8 ± 8.3 (overall)	6.4 ± 0.3 (overall)	6.8 ± 0.8 (overall)
GSE33000	GSM1424013	AD	88	female	17.8 ± 8.3 (overall)	6.4 ± 0.3 (overall)	6.8 ± 0.8 (overall)
GSE33000	GSM1424014	AD	87	male	17.8 ± 8.3 (overall)	6.4 ± 0.3 (overall)	6.8 ± 0.8 (overall)
GSE33000	GSM1424015	AD	73	female	17.8 ± 8.3 (overall)	6.4 ± 0.3 (overall)	6.8 ± 0.8 (overall)
GSE33000	GSM1424016	AD	80	female	17.8 ± 8.3 (overall)	6.4 ± 0.3 (overall)	6.8 ± 0.8 (overall)
GSE33000	GSM1424017	AD	92	male	17.8 ± 8.3 (overall)	6.4 ± 0.3 (overall)	6.8 ± 0.8 (overall)
GSE33000	GSM1424018	AD	91	female	17.8 ± 8.3 (overall)	6.4 ± 0.3 (overall)	6.8 ± 0.8 (overall)
GSE33000	GSM1424019	AD	86	female	17.8 ± 8.3 (overall)	6.4 ± 0.3 (overall)	6.8 ± 0.8 (overall)
GSE33000	GSM1424020	AD	87	male	17.8 ± 8.3 (overall)	6.4 ± 0.3 (overall)	6.8 ± 0.8 (overall)
GSE33000	GSM1424021	AD	90	male	17.8 ± 8.3 (overall)	6.4 ± 0.3 (overall)	6.8 ± 0.8 (overall)
GSE33000	GSM1424022	AD	75	male	17.8 ± 8.3 (overall)	6.4 ± 0.3 (overall)	6.8 ± 0.8 (overall)
GSE33000	GSM1424023	AD	69	female	17.8 ± 8.3 (overall)	6.4 ± 0.3 (overall)	6.8 ± 0.8 (overall)
GSE33000	GSM1424024	AD	85	male	17.8 ± 8.3 (overall)	6.4 ± 0.3 (overall)	6.8 ± 0.8 (overall)
GSE33000	GSM1424025	AD	79	female	17.8 ± 8.3 (overall)	6.4 ± 0.3 (overall)	6.8 ± 0.8 (overall)
GSE33000	GSM1424026	AD	91	female	17.8 ± 8.3 (overall)	6.4 ± 0.3 (overall)	6.8 ± 0.8 (overall)
GSE33000	GSM1424027	AD	91	female	17.8 ± 8.3 (overall)	6.4 ± 0.3 (overall)	6.8 ± 0.8 (overall)
GSE33000	GSM1424028	AD	90	female	17.8 ± 8.3 (overall)	6.4 ± 0.3 (overall)	6.8 ± 0.8 (overall)
GSE33000	GSM1424029	AD	64	male	17.8 ± 8.3 (overall)	6.4 ± 0.3 (overall)	6.8 ± 0.8 (overall)
GSE33000	GSM1424030	AD	72	male	17.8 ± 8.3 (overall)	6.4 ± 0.3 (overall)	6.8 ± 0.8 (overall)
GSE33000	GSM1424031	AD	84	female	17.8 ± 8.3 (overall)	6.4 ± 0.3 (overall)	6.8 ± 0.8 (overall)
GSE33000	GSM1424032	AD	84	female	17.8 ± 8.3 (overall)	6.4 ± 0.3 (overall)	6.8 ± 0.8 (overall)
GSE33000	GSM1424033	AD	86	female	17.8 ± 8.3 (overall)	6.4 ± 0.3 (overall)	6.8 ± 0.8 (overall)
GSE33000	GSM1424034	AD	60	female	17.8 ± 8.3 (overall)	6.4 ± 0.3 (overall)	6.8 ± 0.8 (overall)
GSE33000	GSM1424035	AD	79	female	17.8 ± 8.3 (overall)	6.4 ± 0.3 (overall)	6.8 ± 0.8 (overall)
GSE33000	GSM1424036	AD	86	female	17.8 ± 8.3 (overall)	6.4 ± 0.3 (overall)	6.8 ± 0.8 (overall)
GSE33000	GSM1424037	AD	80	male	17.8 ± 8.3 (overall)	6.4 ± 0.3 (overall)	6.8 ± 0.8 (overall)
GSE33000	GSM1424038	AD	78	male	17.8 ± 8.3 (overall)	6.4 ± 0.3 (overall)	6.8 ± 0.8 (overall)
GSE33000	GSM1424039	AD	82	male	17.8 ± 8.3 (overall)	6.4 ± 0.3 (overall)	6.8 ± 0.8 (overall)
GSE33000	GSM1424040	AD	78	male	17.8 ± 8.3 (overall)	6.4 ± 0.3 (overall)	6.8 ± 0.8 (overall)
GSE33000	GSM1424041	AD	87	male	17.8 ± 8.3 (overall)	6.4 ± 0.3 (overall)	6.8 ± 0.8 (overall)
GSE33000	GSM1424042	AD	80	male	17.8 ± 8.3 (overall)	6.4 ± 0.3 (overall)	6.8 ± 0.8 (overall)
GSE33000	GSM1424043	AD	90	female	17.8 ± 8.3 (overall)	6.4 ± 0.3 (overall)	6.8 ± 0.8 (overall)
GSE33000	GSM1424044	AD	59	female	17.8 ± 8.3 (overall)	6.4 ± 0.3 (overall)	6.8 ± 0.8 (overall)
GSE33000	GSM1424045	AD	82	male	17.8 ± 8.3 (overall)	6.4 ± 0.3 (overall)	6.8 ± 0.8 (overall)
GSE33000	GSM1424046	AD	72	male	17.8 ± 8.3 (overall)	6.4 ± 0.3 (overall)	6.8 ± 0.8 (overall)
GSE33000	GSM1424047	AD	73	female	17.8 ± 8.3 (overall)	6.4 ± 0.3 (overall)	6.8 ± 0.8 (overall)
GSE33000	GSM1424048	AD	80	female	17.8 ± 8.3 (overall)	6.4 ± 0.3 (overall)	6.8 ± 0.8 (overall)
GSE33000	GSM1424049	AD	75	male	17.8 ± 8.3 (overall)	6.4 ± 0.3 (overall)	6.8 ± 0.8 (overall)
GSE33000	GSM1424050	AD	79	female	17.8 ± 8.3 (overall)	6.4 ± 0.3 (overall)	6.8 ± 0.8 (overall)
GSE33000	GSM1424051	AD	79	female	17.8 ± 8.3 (overall)	6.4 ± 0.3 (overall)	6.8 ± 0.8 (overall)
GSE33000	GSM1424052	AD	73	male	17.8 ± 8.3 (overall)	6.4 ± 0.3 (overall)	6.8 ± 0.8 (overall)
GSE33000	GSM1424053	AD	69	male	17.8 ± 8.3 (overall)	6.4 ± 0.3 (overall)	6.8 ± 0.8 (overall)
GSE33000	GSM1424054	AD	88	female	17.8 ± 8.3 (overall)	6.4 ± 0.3 (overall)	6.8 ± 0.8 (overall)
GSE33000	GSM1424055	AD	72	male	17.8 ± 8.3 (overall)	6.4 ± 0.3 (overall)	6.8 ± 0.8 (overall)
GSE33000	GSM1424056	AD	78	male	17.8 ± 8.3 (overall)	6.4 ± 0.3 (overall)	6.8 ± 0.8 (overall)
GSE33000	GSM1424057	AD	72	female	17.8 ± 8.3 (overall)	6.4 ± 0.3 (overall)	6.8 ± 0.8 (overall)
GSE33000	GSM1424058	AD	76	female	17.8 ± 8.3 (overall)	6.4 ± 0.3 (overall)	6.8 ± 0.8 (overall)
GSE33000	GSM1424059	AD	87	female	17.8 ± 8.3 (overall)	6.4 ± 0.3 (overall)	6.8 ± 0.8 (overall)
GSE33000	GSM1424060	AD	92	female	17.8 ± 8.3 (overall)	6.4 ± 0.3 (overall)	6.8 ± 0.8 (overall)
GSE33000	GSM1424061	AD	80	female	17.8 ± 8.3 (overall)	6.4 ± 0.3 (overall)	6.8 ± 0.8 (overall)
GSE33000	GSM1424062	AD	86	female	17.8 ± 8.3 (overall)	6.4 ± 0.3 (overall)	6.8 ± 0.8 (overall)
GSE33000	GSM1424063	AD	98	male	17.8 ± 8.3 (overall)	6.4 ± 0.3 (overall)	6.8 ± 0.8 (overall)
GSE33000	GSM1424064	AD	78	male	17.8 ± 8.3 (overall)	6.4 ± 0.3 (overall)	6.8 ± 0.8 (overall)
GSE33000	GSM1424065	AD	84	male	17.8 ± 8.3 (overall)	6.4 ± 0.3 (overall)	6.8 ± 0.8 (overall)
GSE33000	GSM1424066	AD	79	male	17.8 ± 8.3 (overall)	6.4 ± 0.3 (overall)	6.8 ± 0.8 (overall)
GSE33000	GSM1424067	AD	83	female	17.8 ± 8.3 (overall)	6.4 ± 0.3 (overall)	6.8 ± 0.8 (overall)
GSE33000	GSM1424068	AD	85	female	17.8 ± 8.3 (overall)	6.4 ± 0.3 (overall)	6.8 ± 0.8 (overall)
GSE33000	GSM1424069	AD	89	male	17.8 ± 8.3 (overall)	6.4 ± 0.3 (overall)	6.8 ± 0.8 (overall)
GSE33000	GSM1424070	AD	66	male	17.8 ± 8.3 (overall)	6.4 ± 0.3 (overall)	6.8 ± 0.8 (overall)
GSE33000	GSM1424071	AD	71	male	17.8 ± 8.3 (overall)	6.4 ± 0.3 (overall)	6.8 ± 0.8 (overall)
GSE33000	GSM1424072	AD	71	male	17.8 ± 8.3 (overall)	6.4 ± 0.3 (overall)	6.8 ± 0.8 (overall)
GSE33000	GSM1424073	AD	65	male	17.8 ± 8.3 (overall)	6.4 ± 0.3 (overall)	6.8 ± 0.8 (overall)
GSE33000	GSM1424074	AD	70	male	17.8 ± 8.3 (overall)	6.4 ± 0.3 (overall)	6.8 ± 0.8 (overall)
GSE33000	GSM1424075	AD	78	male	17.8 ± 8.3 (overall)	6.4 ± 0.3 (overall)	6.8 ± 0.8 (overall)
GSE33000	GSM1424076	AD	94	female	17.8 ± 8.3 (overall)	6.4 ± 0.3 (overall)	6.8 ± 0.8 (overall)
GSE33000	GSM1424077	AD	83	female	17.8 ± 8.3 (overall)	6.4 ± 0.3 (overall)	6.8 ± 0.8 (overall)
GSE33000	GSM1424078	AD	79	female	17.8 ± 8.3 (overall)	6.4 ± 0.3 (overall)	6.8 ± 0.8 (overall)
GSE33000	GSM1424079	AD	76	male	17.8 ± 8.3 (overall)	6.4 ± 0.3 (overall)	6.8 ± 0.8 (overall)
GSE33000	GSM1424080	AD	53	male	17.8 ± 8.3 (overall)	6.4 ± 0.3 (overall)	6.8 ± 0.8 (overall)
GSE33000	GSM1424081	AD	87	male	17.8 ± 8.3 (overall)	6.4 ± 0.3 (overall)	6.8 ± 0.8 (overall)
GSE33000	GSM1424082	AD	72	male	17.8 ± 8.3 (overall)	6.4 ± 0.3 (overall)	6.8 ± 0.8 (overall)
GSE33000	GSM1424083	AD	80	female	17.8 ± 8.3 (overall)	6.4 ± 0.3 (overall)	6.8 ± 0.8 (overall)
GSE33000	GSM1424084	AD	89	female	17.8 ± 8.3 (overall)	6.4 ± 0.3 (overall)	6.8 ± 0.8 (overall)
GSE33000	GSM1424085	AD	79	male	17.8 ± 8.3 (overall)	6.4 ± 0.3 (overall)	6.8 ± 0.8 (overall)
GSE33000	GSM1424086	AD	93	female	17.8 ± 8.3 (overall)	6.4 ± 0.3 (overall)	6.8 ± 0.8 (overall)
GSE33000	GSM1424087	AD	90	female	17.8 ± 8.3 (overall)	6.4 ± 0.3 (overall)	6.8 ± 0.8 (overall)
GSE33000	GSM1424088	AD	91	male	17.8 ± 8.3 (overall)	6.4 ± 0.3 (overall)	6.8 ± 0.8 (overall)
GSE33000	GSM1424089	AD	72	male	17.8 ± 8.3 (overall)	6.4 ± 0.3 (overall)	6.8 ± 0.8 (overall)
GSE33000	GSM1424090	Control	56	female	17.8 ± 8.3 (overall)	6.4 ± 0.3 (overall)	6.8 ± 0.8 (overall)
GSE33000	GSM1424091	Control	64	male	17.8 ± 8.3 (overall)	6.4 ± 0.3 (overall)	6.8 ± 0.8 (overall)
GSE33000	GSM1424092	Control	95	female	17.8 ± 8.3 (overall)	6.4 ± 0.3 (overall)	6.8 ± 0.8 (overall)
GSE33000	GSM1424093	Control	59	male	17.8 ± 8.3 (overall)	6.4 ± 0.3 (overall)	6.8 ± 0.8 (overall)
GSE33000	GSM1424094	Control	53	male	17.8 ± 8.3 (overall)	6.4 ± 0.3 (overall)	6.8 ± 0.8 (overall)
GSE33000	GSM1424095	Control	62	female	17.8 ± 8.3 (overall)	6.4 ± 0.3 (overall)	6.8 ± 0.8 (overall)
GSE33000	GSM1424096	Control	58	male	17.8 ± 8.3 (overall)	6.4 ± 0.3 (overall)	6.8 ± 0.8 (overall)
GSE33000	GSM1424097	Control	58	male	17.8 ± 8.3 (overall)	6.4 ± 0.3 (overall)	6.8 ± 0.8 (overall)
GSE33000	GSM1424098	Control	67	male	17.8 ± 8.3 (overall)	6.4 ± 0.3 (overall)	6.8 ± 0.8 (overall)
GSE33000	GSM1424099	Control	60	female	17.8 ± 8.3 (overall)	6.4 ± 0.3 (overall)	6.8 ± 0.8 (overall)
GSE33000	GSM1424100	Control	82	male	17.8 ± 8.3 (overall)	6.4 ± 0.3 (overall)	6.8 ± 0.8 (overall)
GSE33000	GSM1424101	Control	58	female	17.8 ± 8.3 (overall)	6.4 ± 0.3 (overall)	6.8 ± 0.8 (overall)
GSE33000	GSM1424102	Control	58	male	17.8 ± 8.3 (overall)	6.4 ± 0.3 (overall)	6.8 ± 0.8 (overall)
GSE33000	GSM1424103	Control	52	male	17.8 ± 8.3 (overall)	6.4 ± 0.3 (overall)	6.8 ± 0.8 (overall)
GSE33000	GSM1424104	Control	67	male	17.8 ± 8.3 (overall)	6.4 ± 0.3 (overall)	6.8 ± 0.8 (overall)
GSE33000	GSM1424105	Control	54	male	17.8 ± 8.3 (overall)	6.4 ± 0.3 (overall)	6.8 ± 0.8 (overall)
GSE33000	GSM1424106	Control	66	male	17.8 ± 8.3 (overall)	6.4 ± 0.3 (overall)	6.8 ± 0.8 (overall)
GSE33000	GSM1424107	Control	58	female	17.8 ± 8.3 (overall)	6.4 ± 0.3 (overall)	6.8 ± 0.8 (overall)
GSE33000	GSM1424108	Control	57	male	17.8 ± 8.3 (overall)	6.4 ± 0.3 (overall)	6.8 ± 0.8 (overall)
GSE33000	GSM1424109	Control	75	female	17.8 ± 8.3 (overall)	6.4 ± 0.3 (overall)	6.8 ± 0.8 (overall)
GSE33000	GSM1424110	Control	68	male	17.8 ± 8.3 (overall)	6.4 ± 0.3 (overall)	6.8 ± 0.8 (overall)
GSE33000	GSM1424111	Control	60	male	17.8 ± 8.3 (overall)	6.4 ± 0.3 (overall)	6.8 ± 0.8 (overall)
GSE33000	GSM1424112	Control	61	male	17.8 ± 8.3 (overall)	6.4 ± 0.3 (overall)	6.8 ± 0.8 (overall)
GSE33000	GSM1424113	Control	74	female	17.8 ± 8.3 (overall)	6.4 ± 0.3 (overall)	6.8 ± 0.8 (overall)
GSE33000	GSM1424114	Control	72	male	17.8 ± 8.3 (overall)	6.4 ± 0.3 (overall)	6.8 ± 0.8 (overall)
GSE33000	GSM1424115	Control	73	male	17.8 ± 8.3 (overall)	6.4 ± 0.3 (overall)	6.8 ± 0.8 (overall)
GSE33000	GSM1424116	Control	53	male	17.8 ± 8.3 (overall)	6.4 ± 0.3 (overall)	6.8 ± 0.8 (overall)
GSE33000	GSM1424117	Control	51	male	17.8 ± 8.3 (overall)	6.4 ± 0.3 (overall)	6.8 ± 0.8 (overall)
GSE33000	GSM1424118	Control	68	male	17.8 ± 8.3 (overall)	6.4 ± 0.3 (overall)	6.8 ± 0.8 (overall)
GSE33000	GSM1424119	Control	74	female	17.8 ± 8.3 (overall)	6.4 ± 0.3 (overall)	6.8 ± 0.8 (overall)
GSE33000	GSM1424120	Control	58	male	17.8 ± 8.3 (overall)	6.4 ± 0.3 (overall)	6.8 ± 0.8 (overall)
GSE33000	GSM1424121	Control	69	female	17.8 ± 8.3 (overall)	6.4 ± 0.3 (overall)	6.8 ± 0.8 (overall)
GSE33000	GSM1424122	Control	64	male	17.8 ± 8.3 (overall)	6.4 ± 0.3 (overall)	6.8 ± 0.8 (overall)
GSE33000	GSM1424123	Control	51	male	17.8 ± 8.3 (overall)	6.4 ± 0.3 (overall)	6.8 ± 0.8 (overall)
GSE33000	GSM1424125	Control	72	male	17.8 ± 8.3 (overall)	6.4 ± 0.3 (overall)	6.8 ± 0.8 (overall)
GSE33000	GSM1424126	Control	53	male	17.8 ± 8.3 (overall)	6.4 ± 0.3 (overall)	6.8 ± 0.8 (overall)
GSE33000	GSM1424127	Control	60	female	17.8 ± 8.3 (overall)	6.4 ± 0.3 (overall)	6.8 ± 0.8 (overall)
GSE33000	GSM1424128	Control	52	male	17.8 ± 8.3 (overall)	6.4 ± 0.3 (overall)	6.8 ± 0.8 (overall)
GSE33000	GSM1424129	Control	72	male	17.8 ± 8.3 (overall)	6.4 ± 0.3 (overall)	6.8 ± 0.8 (overall)
GSE33000	GSM1424130	Control	74	male	17.8 ± 8.3 (overall)	6.4 ± 0.3 (overall)	6.8 ± 0.8 (overall)
GSE33000	GSM1424131	Control	66	female	17.8 ± 8.3 (overall)	6.4 ± 0.3 (overall)	6.8 ± 0.8 (overall)
GSE33000	GSM1424132	Control	70	male	17.8 ± 8.3 (overall)	6.4 ± 0.3 (overall)	6.8 ± 0.8 (overall)
GSE33000	GSM1424133	Control	55	male	17.8 ± 8.3 (overall)	6.4 ± 0.3 (overall)	6.8 ± 0.8 (overall)
GSE33000	GSM1424134	Control	56	male	17.8 ± 8.3 (overall)	6.4 ± 0.3 (overall)	6.8 ± 0.8 (overall)
GSE33000	GSM1424135	Control	65	male	17.8 ± 8.3 (overall)	6.4 ± 0.3 (overall)	6.8 ± 0.8 (overall)
GSE33000	GSM1424136	Control	75	female	17.8 ± 8.3 (overall)	6.4 ± 0.3 (overall)	6.8 ± 0.8 (overall)
GSE33000	GSM1424137	Control	55	male	17.8 ± 8.3 (overall)	6.4 ± 0.3 (overall)	6.8 ± 0.8 (overall)
GSE33000	GSM1424138	Control	51	female	17.8 ± 8.3 (overall)	6.4 ± 0.3 (overall)	6.8 ± 0.8 (overall)
GSE33000	GSM1424139	Control	61	male	17.8 ± 8.3 (overall)	6.4 ± 0.3 (overall)	6.8 ± 0.8 (overall)
GSE33000	GSM1424140	Control	51	male	17.8 ± 8.3 (overall)	6.4 ± 0.3 (overall)	6.8 ± 0.8 (overall)
GSE33000	GSM1424141	Control	62	male	17.8 ± 8.3 (overall)	6.4 ± 0.3 (overall)	6.8 ± 0.8 (overall)
GSE33000	GSM1424142	Control	65	female	17.8 ± 8.3 (overall)	6.4 ± 0.3 (overall)	6.8 ± 0.8 (overall)
GSE33000	GSM1424143	Control	54	male	17.8 ± 8.3 (overall)	6.4 ± 0.3 (overall)	6.8 ± 0.8 (overall)
GSE33000	GSM1424144	Control	75	male	17.8 ± 8.3 (overall)	6.4 ± 0.3 (overall)	6.8 ± 0.8 (overall)
GSE33000	GSM1424145	Control	68	male	17.8 ± 8.3 (overall)	6.4 ± 0.3 (overall)	6.8 ± 0.8 (overall)
GSE33000	GSM1424146	Control	75	male	17.8 ± 8.3 (overall)	6.4 ± 0.3 (overall)	6.8 ± 0.8 (overall)
GSE33000	GSM1424147	Control	53	female	17.8 ± 8.3 (overall)	6.4 ± 0.3 (overall)	6.8 ± 0.8 (overall)
GSE33000	GSM1424148	Control	61	male	17.8 ± 8.3 (overall)	6.4 ± 0.3 (overall)	6.8 ± 0.8 (overall)
GSE33000	GSM1424149	Control	71	male	17.8 ± 8.3 (overall)	6.4 ± 0.3 (overall)	6.8 ± 0.8 (overall)
GSE33000	GSM1424150	Control	77	male	17.8 ± 8.3 (overall)	6.4 ± 0.3 (overall)	6.8 ± 0.8 (overall)
GSE33000	GSM1424151	Control	53	male	17.8 ± 8.3 (overall)	6.4 ± 0.3 (overall)	6.8 ± 0.8 (overall)
GSE33000	GSM1424152	Control	65	female	17.8 ± 8.3 (overall)	6.4 ± 0.3 (overall)	6.8 ± 0.8 (overall)
GSE33000	GSM1424153	Control	56	male	17.8 ± 8.3 (overall)	6.4 ± 0.3 (overall)	6.8 ± 0.8 (overall)
GSE33000	GSM1424154	Control	106	male	17.8 ± 8.3 (overall)	6.4 ± 0.3 (overall)	6.8 ± 0.8 (overall)
GSE33000	GSM1424155	Control	50	male	17.8 ± 8.3 (overall)	6.4 ± 0.3 (overall)	6.8 ± 0.8 (overall)
GSE33000	GSM1424156	Control	60	male	17.8 ± 8.3 (overall)	6.4 ± 0.3 (overall)	6.8 ± 0.8 (overall)
GSE33000	GSM1424157	Control	60	male	17.8 ± 8.3 (overall)	6.4 ± 0.3 (overall)	6.8 ± 0.8 (overall)
GSE33000	GSM1424158	Control	53	male	17.8 ± 8.3 (overall)	6.4 ± 0.3 (overall)	6.8 ± 0.8 (overall)
GSE33000	GSM1424159	Control	57	male	17.8 ± 8.3 (overall)	6.4 ± 0.3 (overall)	6.8 ± 0.8 (overall)
GSE33000	GSM1424160	Control	57	male	17.8 ± 8.3 (overall)	6.4 ± 0.3 (overall)	6.8 ± 0.8 (overall)
GSE33000	GSM1424161	Control	72	female	17.8 ± 8.3 (overall)	6.4 ± 0.3 (overall)	6.8 ± 0.8 (overall)
GSE33000	GSM1424162	Control	58	male	17.8 ± 8.3 (overall)	6.4 ± 0.3 (overall)	6.8 ± 0.8 (overall)
GSE33000	GSM1424163	Control	70	male	17.8 ± 8.3 (overall)	6.4 ± 0.3 (overall)	6.8 ± 0.8 (overall)
GSE33000	GSM1424164	Control	59	female	17.8 ± 8.3 (overall)	6.4 ± 0.3 (overall)	6.8 ± 0.8 (overall)
GSE33000	GSM1424165	Control	66	male	17.8 ± 8.3 (overall)	6.4 ± 0.3 (overall)	6.8 ± 0.8 (overall)
GSE33000	GSM1424166	Control	63	female	17.8 ± 8.3 (overall)	6.4 ± 0.3 (overall)	6.8 ± 0.8 (overall)
GSE33000	GSM1424167	Control	73	male	17.8 ± 8.3 (overall)	6.4 ± 0.3 (overall)	6.8 ± 0.8 (overall)
GSE33000	GSM1424168	Control	58	male	17.8 ± 8.3 (overall)	6.4 ± 0.3 (overall)	6.8 ± 0.8 (overall)
GSE33000	GSM1424169	Control	74	male	17.8 ± 8.3 (overall)	6.4 ± 0.3 (overall)	6.8 ± 0.8 (overall)
GSE33000	GSM1424170	Control	71	female	17.8 ± 8.3 (overall)	6.4 ± 0.3 (overall)	6.8 ± 0.8 (overall)
GSE33000	GSM1424171	Control	55	male	17.8 ± 8.3 (overall)	6.4 ± 0.3 (overall)	6.8 ± 0.8 (overall)
GSE33000	GSM1424172	Control	69	female	17.8 ± 8.3 (overall)	6.4 ± 0.3 (overall)	6.8 ± 0.8 (overall)
GSE33000	GSM1424173	Control	78	female	17.8 ± 8.3 (overall)	6.4 ± 0.3 (overall)	6.8 ± 0.8 (overall)
GSE33000	GSM1424174	Control	71	male	17.8 ± 8.3 (overall)	6.4 ± 0.3 (overall)	6.8 ± 0.8 (overall)
GSE33000	GSM1424175	Control	69	male	17.8 ± 8.3 (overall)	6.4 ± 0.3 (overall)	6.8 ± 0.8 (overall)
GSE33000	GSM1424176	Control	60	male	17.8 ± 8.3 (overall)	6.4 ± 0.3 (overall)	6.8 ± 0.8 (overall)
GSE33000	GSM1424177	Control	61	male	17.8 ± 8.3 (overall)	6.4 ± 0.3 (overall)	6.8 ± 0.8 (overall)
GSE33000	GSM1424178	Control	62	male	17.8 ± 8.3 (overall)	6.4 ± 0.3 (overall)	6.8 ± 0.8 (overall)
GSE33000	GSM1424179	Control	57	male	17.8 ± 8.3 (overall)	6.4 ± 0.3 (overall)	6.8 ± 0.8 (overall)
GSE33000	GSM1424180	Control	55	male	17.8 ± 8.3 (overall)	6.4 ± 0.3 (overall)	6.8 ± 0.8 (overall)
GSE33000	GSM1424181	Control	58	female	17.8 ± 8.3 (overall)	6.4 ± 0.3 (overall)	6.8 ± 0.8 (overall)
GSE33000	GSM1424182	Control	53	male	17.8 ± 8.3 (overall)	6.4 ± 0.3 (overall)	6.8 ± 0.8 (overall)
GSE33000	GSM1424183	Control	57	male	17.8 ± 8.3 (overall)	6.4 ± 0.3 (overall)	6.8 ± 0.8 (overall)
GSE33000	GSM1424184	Control	66	male	17.8 ± 8.3 (overall)	6.4 ± 0.3 (overall)	6.8 ± 0.8 (overall)
GSE33000	GSM1424185	Control	80	male	17.8 ± 8.3 (overall)	6.4 ± 0.3 (overall)	6.8 ± 0.8 (overall)
GSE33000	GSM1424186	Control	55	male	17.8 ± 8.3 (overall)	6.4 ± 0.3 (overall)	6.8 ± 0.8 (overall)
GSE33000	GSM1424187	Control	69	male	17.8 ± 8.3 (overall)	6.4 ± 0.3 (overall)	6.8 ± 0.8 (overall)
GSE33000	GSM1424188	Control	55	male	17.8 ± 8.3 (overall)	6.4 ± 0.3 (overall)	6.8 ± 0.8 (overall)
GSE33000	GSM1424189	Control	61	male	17.8 ± 8.3 (overall)	6.4 ± 0.3 (overall)	6.8 ± 0.8 (overall)
GSE33000	GSM1424190	Control	65	female	17.8 ± 8.3 (overall)	6.4 ± 0.3 (overall)	6.8 ± 0.8 (overall)
GSE33000	GSM1424191	Control	60	male	17.8 ± 8.3 (overall)	6.4 ± 0.3 (overall)	6.8 ± 0.8 (overall)
GSE33000	GSM1424192	Control	72	male	17.8 ± 8.3 (overall)	6.4 ± 0.3 (overall)	6.8 ± 0.8 (overall)
GSE33000	GSM1424193	Control	63	male	17.8 ± 8.3 (overall)	6.4 ± 0.3 (overall)	6.8 ± 0.8 (overall)
GSE33000	GSM1424194	Control	76	male	17.8 ± 8.3 (overall)	6.4 ± 0.3 (overall)	6.8 ± 0.8 (overall)
GSE33000	GSM1424195	Control	68	male	17.8 ± 8.3 (overall)	6.4 ± 0.3 (overall)	6.8 ± 0.8 (overall)
GSE33000	GSM1424196	Control	69	female	17.8 ± 8.3 (overall)	6.4 ± 0.3 (overall)	6.8 ± 0.8 (overall)
GSE33000	GSM1424197	Control	63	male	17.8 ± 8.3 (overall)	6.4 ± 0.3 (overall)	6.8 ± 0.8 (overall)
GSE33000	GSM1424198	Control	74	male	17.8 ± 8.3 (overall)	6.4 ± 0.3 (overall)	6.8 ± 0.8 (overall)
GSE33000	GSM1424199	Control	56	male	17.8 ± 8.3 (overall)	6.4 ± 0.3 (overall)	6.8 ± 0.8 (overall)
GSE33000	GSM1424200	Control	65	male	17.8 ± 8.3 (overall)	6.4 ± 0.3 (overall)	6.8 ± 0.8 (overall)
GSE33000	GSM1424201	Control	78	female	17.8 ± 8.3 (overall)	6.4 ± 0.3 (overall)	6.8 ± 0.8 (overall)
GSE33000	GSM1424202	Control	74	male	17.8 ± 8.3 (overall)	6.4 ± 0.3 (overall)	6.8 ± 0.8 (overall)
GSE33000	GSM1424203	Control	61	male	17.8 ± 8.3 (overall)	6.4 ± 0.3 (overall)	6.8 ± 0.8 (overall)
GSE33000	GSM1424204	Control	62	male	17.8 ± 8.3 (overall)	6.4 ± 0.3 (overall)	6.8 ± 0.8 (overall)
GSE33000	GSM1424205	Control	63	male	17.8 ± 8.3 (overall)	6.4 ± 0.3 (overall)	6.8 ± 0.8 (overall)
GSE33000	GSM1424206	Control	77	male	17.8 ± 8.3 (overall)	6.4 ± 0.3 (overall)	6.8 ± 0.8 (overall)
GSE33000	GSM1424207	Control	55	male	17.8 ± 8.3 (overall)	6.4 ± 0.3 (overall)	6.8 ± 0.8 (overall)
GSE33000	GSM1424208	Control	65	male	17.8 ± 8.3 (overall)	6.4 ± 0.3 (overall)	6.8 ± 0.8 (overall)
GSE33000	GSM1424209	Control	64	male	17.8 ± 8.3 (overall)	6.4 ± 0.3 (overall)	6.8 ± 0.8 (overall)
GSE33000	GSM1424210	Control	66	male	17.8 ± 8.3 (overall)	6.4 ± 0.3 (overall)	6.8 ± 0.8 (overall)
GSE33000	GSM1424211	Control	86	male	17.8 ± 8.3 (overall)	6.4 ± 0.3 (overall)	6.8 ± 0.8 (overall)
GSE33000	GSM1424212	Control	51	male	17.8 ± 8.3 (overall)	6.4 ± 0.3 (overall)	6.8 ± 0.8 (overall)
GSE33000	GSM1424213	Control	82	male	17.8 ± 8.3 (overall)	6.4 ± 0.3 (overall)	6.8 ± 0.8 (overall)
GSE33000	GSM1424214	Control	71	female	17.8 ± 8.3 (overall)	6.4 ± 0.3 (overall)	6.8 ± 0.8 (overall)
GSE33000	GSM1424215	Control	73	male	17.8 ± 8.3 (overall)	6.4 ± 0.3 (overall)	6.8 ± 0.8 (overall)
GSE33000	GSM1424216	Control	68	female	17.8 ± 8.3 (overall)	6.4 ± 0.3 (overall)	6.8 ± 0.8 (overall)
GSE33000	GSM1424217	Control	75	male	17.8 ± 8.3 (overall)	6.4 ± 0.3 (overall)	6.8 ± 0.8 (overall)
GSE33000	GSM1424218	Control	73	female	17.8 ± 8.3 (overall)	6.4 ± 0.3 (overall)	6.8 ± 0.8 (overall)
GSE33000	GSM1424219	Control	79	male	17.8 ± 8.3 (overall)	6.4 ± 0.3 (overall)	6.8 ± 0.8 (overall)
GSE33000	GSM1424220	Control	68	male	17.8 ± 8.3 (overall)	6.4 ± 0.3 (overall)	6.8 ± 0.8 (overall)
GSE33000	GSM1424221	Control	55	female	17.8 ± 8.3 (overall)	6.4 ± 0.3 (overall)	6.8 ± 0.8 (overall)
GSE33000	GSM1424222	Control	76	male	17.8 ± 8.3 (overall)	6.4 ± 0.3 (overall)	6.8 ± 0.8 (overall)
GSE33000	GSM1424223	Control	59	male	17.8 ± 8.3 (overall)	6.4 ± 0.3 (overall)	6.8 ± 0.8 (overall)
GSE33000	GSM1424224	Control	50	male	17.8 ± 8.3 (overall)	6.4 ± 0.3 (overall)	6.8 ± 0.8 (overall)
GSE33000	GSM1424225	Control	66	male	17.8 ± 8.3 (overall)	6.4 ± 0.3 (overall)	6.8 ± 0.8 (overall)
GSE33000	GSM1424226	Control	60	male	17.8 ± 8.3 (overall)	6.4 ± 0.3 (overall)	6.8 ± 0.8 (overall)
GSE33000	GSM1424227	Control	60	male	17.8 ± 8.3 (overall)	6.4 ± 0.3 (overall)	6.8 ± 0.8 (overall)
GSE33000	GSM1424228	Control	53	male	17.8 ± 8.3 (overall)	6.4 ± 0.3 (overall)	6.8 ± 0.8 (overall)
GSE33000	GSM1424229	Control	53	male	17.8 ± 8.3 (overall)	6.4 ± 0.3 (overall)	6.8 ± 0.8 (overall)
GSE33000	GSM1424230	Control	56	male	17.8 ± 8.3 (overall)	6.4 ± 0.3 (overall)	6.8 ± 0.8 (overall)
GSE33000	GSM1424231	Control	80	male	17.8 ± 8.3 (overall)	6.4 ± 0.3 (overall)	6.8 ± 0.8 (overall)
GSE33000	GSM1424232	Control	66	male	17.8 ± 8.3 (overall)	6.4 ± 0.3 (overall)	6.8 ± 0.8 (overall)
GSE33000	GSM1424233	Control	54	male	17.8 ± 8.3 (overall)	6.4 ± 0.3 (overall)	6.8 ± 0.8 (overall)
GSE33000	GSM1424234	Control	50	male	17.8 ± 8.3 (overall)	6.4 ± 0.3 (overall)	6.8 ± 0.8 (overall)
GSE33000	GSM1424235	Control	64	male	17.8 ± 8.3 (overall)	6.4 ± 0.3 (overall)	6.8 ± 0.8 (overall)
GSE33000	GSM1424236	Control	59	female	17.8 ± 8.3 (overall)	6.4 ± 0.3 (overall)	6.8 ± 0.8 (overall)
GSE33000	GSM1424237	Control	50	male	17.8 ± 8.3 (overall)	6.4 ± 0.3 (overall)	6.8 ± 0.8 (overall)
GSE33000	GSM1424238	Control	72	male	17.8 ± 8.3 (overall)	6.4 ± 0.3 (overall)	6.8 ± 0.8 (overall)
GSE33000	GSM1424239	Control	59	male	17.8 ± 8.3 (overall)	6.4 ± 0.3 (overall)	6.8 ± 0.8 (overall)
GSE33000	GSM1424240	Control	55	male	17.8 ± 8.3 (overall)	6.4 ± 0.3 (overall)	6.8 ± 0.8 (overall)
GSE33000	GSM1424241	Control	65	male	17.8 ± 8.3 (overall)	6.4 ± 0.3 (overall)	6.8 ± 0.8 (overall)
GSE33000	GSM1424242	Control	52	male	17.8 ± 8.3 (overall)	6.4 ± 0.3 (overall)	6.8 ± 0.8 (overall)
GSE33000	GSM1424243	Control	61	male	17.8 ± 8.3 (overall)	6.4 ± 0.3 (overall)	6.8 ± 0.8 (overall)
GSE33000	GSM1424244	Control	60	female	17.8 ± 8.3 (overall)	6.4 ± 0.3 (overall)	6.8 ± 0.8 (overall)
GSE33000	GSM1424245	Control	55	female	17.8 ± 8.3 (overall)	6.4 ± 0.3 (overall)	6.8 ± 0.8 (overall)
#NA: not available
